# Supplementary material for: Environmental DNA metabarcoding for monitoring metazoan biodiversity in Antarctic nearshore ecosystems
Source: PeerJ. 2021 Nov 15;9:e12458. doi: 10.7717/peerj.12458 (PMC8601059; doi:10.7717/peerj.12458)
Supplement: Supplemental Information 4 — Sample-specific 6 base pair MID tags [file peerj-09-12458-s004.csv]

001_180990	ILF_mlCOIintF_13	ACTCTG	ILR_jgHCO2198_18	AGTGAG
002_180992	ILF_mlCOIintF_14	AGAAGC	ILR_jgHCO2198_18	AGTGAG
003_180993	ILF_mlCOIintF_15	AGCATG	ILR_jgHCO2198_18	AGTGAG
004_180995	ILF_mlCOIintF_16	AGCTAC	ILR_jgHCO2198_18	AGTGAG
005_180996	ILF_mlCOIintF_17	AGGACA	ILR_jgHCO2198_18	AGTGAG
006_180997	ILF_mlCOIintF_18	AGTGAG	ILR_jgHCO2198_18	AGTGAG
007_180998	ILF_mlCOIintF_19	ATGTCC	ILR_jgHCO2198_18	AGTGAG
008_181000	ILF_mlCOIintF_20	CAACTC	ILR_jgHCO2198_18	AGTGAG
009_181003	ILF_mlCOIintF_21	CAAGCA	ILR_jgHCO2198_18	AGTGAG
010_181005	ILF_mlCOIintF_22	CAATGG	ILR_jgHCO2198_18	AGTGAG
011_181006	ILF_mlCOIintF_23	CACAGT	ILR_jgHCO2198_18	AGTGAG
012_181007	ILF_mlCOIintF_24	CAGGAT	ILR_jgHCO2198_18	AGTGAG
013_181009	ILF_mlCOIintF_25	CCATAC	ILR_jgHCO2198_18	AGTGAG
014_181011	ILF_mlCOIintF_26	CCGTTA	ILR_jgHCO2198_18	AGTGAG
015_181021	ILF_mlCOIintF_27	CCTAAG	ILR_jgHCO2198_18	AGTGAG
016_181112	ILF_mlCOIintF_28	CCTTCT	ILR_jgHCO2198_18	AGTGAG
017_181113	ILF_mlCOIintF_13	ACTCTG	ILR_jgHCO2198_19	ATGTCC
018_181116	ILF_mlCOIintF_14	AGAAGC	ILR_jgHCO2198_19	ATGTCC
019_181118	ILF_mlCOIintF_15	AGCATG	ILR_jgHCO2198_19	ATGTCC
020_181119	ILF_mlCOIintF_16	AGCTAC	ILR_jgHCO2198_19	ATGTCC
021_181126	ILF_mlCOIintF_17	AGGACA	ILR_jgHCO2198_19	ATGTCC
022_181129	ILF_mlCOIintF_18	AGTGAG	ILR_jgHCO2198_19	ATGTCC
023_181132	ILF_mlCOIintF_19	ATGTCC	ILR_jgHCO2198_19	ATGTCC
024_181134	ILF_mlCOIintF_20	CAACTC	ILR_jgHCO2198_19	ATGTCC
025_181136	ILF_mlCOIintF_21	CAAGCA	ILR_jgHCO2198_19	ATGTCC
026_181137	ILF_mlCOIintF_22	CAATGG	ILR_jgHCO2198_19	ATGTCC
027_181138	ILF_mlCOIintF_23	CACAGT	ILR_jgHCO2198_19	ATGTCC
028_181157	ILF_mlCOIintF_24	CAGGAT	ILR_jgHCO2198_19	ATGTCC
029_181159	ILF_mlCOIintF_25	CCATAC	ILR_jgHCO2198_19	ATGTCC
030_181160	ILF_mlCOIintF_26	CCGTTA	ILR_jgHCO2198_19	ATGTCC
031_181161	ILF_mlCOIintF_27	CCTAAG	ILR_jgHCO2198_19	ATGTCC
032_181162	ILF_mlCOIintF_28	CCTTCT	ILR_jgHCO2198_19	ATGTCC
033_181163	ILF_mlCOIintF_13	ACTCTG	ILR_jgHCO2198_20	CAACTC
034_181164	ILF_mlCOIintF_14	AGAAGC	ILR_jgHCO2198_20	CAACTC
035_181168	ILF_mlCOIintF_15	AGCATG	ILR_jgHCO2198_20	CAACTC
036_181170	ILF_mlCOIintF_16	AGCTAC	ILR_jgHCO2198_20	CAACTC
037_181171	ILF_mlCOIintF_17	AGGACA	ILR_jgHCO2198_20	CAACTC
038_181174	ILF_mlCOIintF_18	AGTGAG	ILR_jgHCO2198_20	CAACTC
039_181176	ILF_mlCOIintF_19	ATGTCC	ILR_jgHCO2198_20	CAACTC
040_181179	ILF_mlCOIintF_20	CAACTC	ILR_jgHCO2198_20	CAACTC
041_181181	ILF_mlCOIintF_21	CAAGCA	ILR_jgHCO2198_20	CAACTC
042_181185	ILF_mlCOIintF_22	CAATGG	ILR_jgHCO2198_20	CAACTC
043_181186	ILF_mlCOIintF_23	CACAGT	ILR_jgHCO2198_20	CAACTC
044_181188	ILF_mlCOIintF_24	CAGGAT	ILR_jgHCO2198_20	CAACTC
045_181192	ILF_mlCOIintF_25	CCATAC	ILR_jgHCO2198_20	CAACTC
046_181197	ILF_mlCOIintF_26	CCGTTA	ILR_jgHCO2198_20	CAACTC
047_181199	ILF_mlCOIintF_27	CCTAAG	ILR_jgHCO2198_20	CAACTC
048_181201	ILF_mlCOIintF_28	CCTTCT	ILR_jgHCO2198_20	CAACTC
049_181202	ILF_mlCOIintF_13	ACTCTG	ILR_jgHCO2198_21	CAAGCA
050_181203	ILF_mlCOIintF_14	AGAAGC	ILR_jgHCO2198_21	CAAGCA
051_181204	ILF_mlCOIintF_15	AGCATG	ILR_jgHCO2198_21	CAAGCA
052_181208	ILF_mlCOIintF_16	AGCTAC	ILR_jgHCO2198_21	CAAGCA
053_181209	ILF_mlCOIintF_17	AGGACA	ILR_jgHCO2198_21	CAAGCA
054_181219	ILF_mlCOIintF_18	AGTGAG	ILR_jgHCO2198_21	CAAGCA
055_181222	ILF_mlCOIintF_19	ATGTCC	ILR_jgHCO2198_21	CAAGCA
056_181223	ILF_mlCOIintF_20	CAACTC	ILR_jgHCO2198_21	CAAGCA
057_181227	ILF_mlCOIintF_21	CAAGCA	ILR_jgHCO2198_21	CAAGCA
058_181236	ILF_mlCOIintF_22	CAATGG	ILR_jgHCO2198_21	CAAGCA
059_181238	ILF_mlCOIintF_23	CACAGT	ILR_jgHCO2198_21	CAAGCA
060_181240	ILF_mlCOIintF_24	CAGGAT	ILR_jgHCO2198_21	CAAGCA
061_181241	ILF_mlCOIintF_25	CCATAC	ILR_jgHCO2198_21	CAAGCA
062_181243	ILF_mlCOIintF_26	CCGTTA	ILR_jgHCO2198_21	CAAGCA
063_181245	ILF_mlCOIintF_27	CCTAAG	ILR_jgHCO2198_21	CAAGCA
064_181246	ILF_mlCOIintF_28	CCTTCT	ILR_jgHCO2198_21	CAAGCA
065_181248	ILF_mlCOIintF_13	ACTCTG	ILR_jgHCO2198_22	CAATGG
066_181251	ILF_mlCOIintF_14	AGAAGC	ILR_jgHCO2198_22	CAATGG
067_181253	ILF_mlCOIintF_15	AGCATG	ILR_jgHCO2198_22	CAATGG
068_181255	ILF_mlCOIintF_16	AGCTAC	ILR_jgHCO2198_22	CAATGG
069_181256	ILF_mlCOIintF_17	AGGACA	ILR_jgHCO2198_22	CAATGG
070_181258	ILF_mlCOIintF_18	AGTGAG	ILR_jgHCO2198_22	CAATGG
071_181261	ILF_mlCOIintF_19	ATGTCC	ILR_jgHCO2198_22	CAATGG
072_181264	ILF_mlCOIintF_20	CAACTC	ILR_jgHCO2198_22	CAATGG
073_181271	ILF_mlCOIintF_21	CAAGCA	ILR_jgHCO2198_22	CAATGG
074_181279	ILF_mlCOIintF_22	CAATGG	ILR_jgHCO2198_22	CAATGG
075_181283	ILF_mlCOIintF_23	CACAGT	ILR_jgHCO2198_22	CAATGG
076_181287	ILF_mlCOIintF_24	CAGGAT	ILR_jgHCO2198_22	CAATGG
077_181295	ILF_mlCOIintF_25	CCATAC	ILR_jgHCO2198_22	CAATGG
078_181300	ILF_mlCOIintF_26	CCGTTA	ILR_jgHCO2198_22	CAATGG
079_181311	ILF_mlCOIintF_27	CCTAAG	ILR_jgHCO2198_22	CAATGG
080_181319	ILF_mlCOIintF_28	CCTTCT	ILR_jgHCO2198_22	CAATGG
