# Supplementary material for: Environmental DNA metabarcoding for monitoring metazoan biodiversity in Antarctic nearshore ecosystems
Source: PeerJ. 2021 Nov 15;9:e12458. doi: 10.7717/peerj.12458 (PMC8601059; doi:10.7717/peerj.12458)
Supplement: Supplemental Information 6 — zOTUs with identical species assignments are merged into a single taxon. Metazoan zOTU sequences that were not closely related to any other sequence, and with <85% identity to a known species, were not included [file peerj-09-12458-s006.csv]

Species_ID	Taxonomy	016_181112	017_181113	019_181118	020_181119	023_181132	024_181134	025_181136	027_181138	028_181157	030_181160	032_181162	034_181164	035_181168	036_181170	037_181171	038_181174	039_181176	041_181181	042_181185	043_181186	044_181188	045_181192	046_181197	047_181199	048_181201	049_181202	050_181203	051_181204	052_181208	053_181209	004_180995	005_180996	006_180997	007_180998	008_181000	010_181005	011_181006	013_181009	014_181011	015_181021	054_181219	055_181222	056_181223	057_181227	058_181236	059_181238	060_181240	061_181241
Glycera_sp	Annelida	0	0	0	0	0	0	123	0	0	0	0	0	0	0	0	0	0	0	0	0	0	0	0	0	0	0	0	0	0	0	0	0	0	0	0	0	0	0	0	0	0	0	0	0	0	0	0	0
Haplotaxida_sp_BOLD	Annelida	0	0	0	0	0	0	0	0	0	0	0	0	0	0	0	0	0	0	0	0	0	0	0	0	0	0	0	0	0	0	109	0	0	0	0	0	0	0	0	0	0	0	0	0	0	0	0	0
Haplotaxida_spA	Annelida	0	0	0	0	0	0	0	0	0	0	0	0	0	0	0	0	0	0	0	0	0	0	0	0	0	0	0	0	0	0	57	190	0	8182	11566	6614	0	1	0	0	0	0	0	0	0	0	0	0
Haplotaxida_spB	Annelida	1	0	0	0	0	0	0	0	0	0	0	0	0	0	0	0	0	0	0	0	0	0	0	0	0	0	0	0	0	0	1851	352	0	5529	5158	3014	0	0	111	0	0	0	0	0	0	0	0	342
Haplotaxida_spC_BOLD	Annelida	0	0	0	0	0	0	0	0	0	0	0	0	0	0	0	0	0	0	0	0	0	0	0	0	0	0	0	0	0	0	0	0	0	0	0	0	0	5	0	0	0	0	0	0	0	0	0	0
Harmothoe_sp	Annelida	0	0	0	0	0	0	0	0	0	0	0	0	0	0	0	0	0	0	0	0	13	0	0	0	0	0	0	0	0	0	0	0	0	0	0	0	0	0	0	0	0	0	0	0	0	0	0	0
Hesionidae_spA	Annelida	3813	53	10756	0	847	5862	0	0	0	506	0	250	70	148	0	978	0	488	0	7971	0	0	0	1983	2006	77	1163	5334	813	0	0	0	0	0	0	0	0	0	0	0	0	0	0	0	0	0	0	0
Nephtyidae_spA	Annelida	1643	0	0	0	158	0	0	0	1731	0	40201	63	0	0	0	0	0	0	0	0	364	0	0	9	0	0	5334	0	0	0	0	0	0	0	0	0	0	0	517	0	0	0	0	0	0	0	0	0
Nephtyidae_spB	Annelida	0	0	0	0	0	0	0	0	232	0	0	0	0	0	0	0	0	0	0	0	0	0	0	0	0	0	0	0	0	0	0	0	0	0	0	0	0	0	0	0	0	0	0	0	0	0	0	0
Nephtyidae_spC	Annelida	0	0	0	0	0	0	0	0	0	0	249	0	0	0	0	0	0	0	0	0	0	0	0	0	0	0	0	0	0	0	0	0	0	0	0	0	0	0	0	0	0	0	0	0	0	0	0	0
Opheliidae_sp	Annelida	0	0	0	0	0	0	0	0	18	0	0	0	0	0	0	0	0	0	0	0	0	0	0	0	0	0	0	0	0	0	0	0	0	0	0	0	0	0	0	0	0	0	0	0	0	0	0	0
Ophryotrocha_clava	Annelida	0	0	0	0	0	0	0	0	0	0	274	0	0	0	0	0	0	0	0	0	0	0	460	0	0	0	0	0	0	0	408	0	0	0	0	0	0	0	0	0	0	0	0	0	0	0	0	0
Ophryotrocha_orensanzi	Annelida	0	0	0	0	0	0	0	0	0	0	0	0	0	0	0	0	0	0	0	0	0	231	0	0	5	0	0	0	0	0	3	0	0	0	0	0	0	0	0	0	0	0	0	0	0	0	0	0
Paraonidae_spA	Annelida	0	0	0	0	0	0	0	0	14350	0	0	0	0	0	0	0	0	0	0	0	0	0	0	0	0	0	0	0	0	0	2	0	0	0	0	0	0	96196	0	0	0	0	0	0	0	0	0	1723
Paraonidae_spB	Annelida	0	0	0	0	0	0	0	0	0	0	0	0	0	0	0	0	0	0	0	0	0	0	0	0	0	0	0	0	0	0	2616	0	0	0	0	0	0	9964	0	0	0	0	0	0	0	0	0	15444
Polychaeta_BOLD_spOctopoda	Annelida	0	0	0	0	0	0	0	0	0	0	0	0	0	0	0	0	0	0	0	0	0	0	0	0	0	0	1	0	0	0	0	26987	0	2289	4	0	0	21449	0	0	0	0	0	0	0	0	0	0
Polynoidae_sp_212_RG2014	Annelida	453	0	345	0	326	3	0	9	2265	0	67	211	0	0	0	0	0	9	9	0	12	1799	0	0	0	3163	2041	6886	0	16	0	0	0	0	0	0	0	0	0	0	0	0	37	0	0	0	0	0
Polynoidae_sp_214_RG2014	Annelida	0	0	0	0	0	0	0	0	0	0	0	0	0	0	0	0	0	0	0	0	0	0	0	0	0	96	0	0	0	0	0	0	0	0	0	0	0	0	0	0	0	0	0	0	0	0	0	0
Polynoidae_spA	Annelida	520	0	0	0	0	7526	10991	0	0	0	0	0	0	0	0	0	0	0	0	0	0	0	0	0	0	0	41191	0	0	0	0	0	0	0	0	0	0	0	0	0	0	0	0	0	0	0	0	0
Polynoidae_spB	Annelida	11	0	0	0	0	1211	944	22	0	0	1473	283	0	0	0	0	54	0	0	0	0	0	0	0	0	0	0	425	0	0	0	0	0	0	0	0	0	0	0	0	0	0	0	0	0	166	0	0
Polynoidae_spC	Annelida	3671	0	0	0	2	0	0	0	9	0	0	0	0	0	0	0	0	0	0	0	0	0	0	304	0	0	0	1037	0	0	0	0	0	0	1	0	0	0	0	0	0	0	0	0	0	0	0	0
Terebellida_spA	Annelida	4193	2799	25998	7180	3473	1073	0	57799	0	730	0	2	0	0	33903	0	0	1628	0	0	1620	0	0	0	20732	0	146	689	962	9872	63	0	0	0	0	0	0	0	0	0	61	0	0	0	54	0	0	0
Terebellida_spB	Annelida	632	292	885	0	91	190	0	314	0	4	0	0	0	0	0	0	0	13	7	0	0	0	0	0	303	0	0	19	0	0	0	0	0	0	0	0	0	0	0	0	0	0	0	0	0	0	1	0
Terebellidae_spC_BOLD	Annelida	0	0	0	0	0	0	0	119	0	0	0	0	0	0	0	0	0	0	0	0	0	0	0	0	0	0	0	0	0	0	0	0	0	0	0	0	0	0	0	0	0	0	0	0	0	0	0	0
Arthropoda_spA	Arthropoda	0	0	0	0	0	0	0	0	0	0	0	0	0	0	0	0	0	0	0	0	0	0	0	0	0	0	0	0	0	0	0	0	0	0	0	0	0	0	1	0	0	0	0	0	0	0	0	0
Arthropoda_spP	Arthropoda	0	0	0	0	0	0	0	0	0	0	0	0	0	0	0	0	0	0	0	0	0	0	0	0	0	0	1552	0	0	0	0	0	0	0	0	0	0	0	0	0	0	0	0	0	0	0	0	0
Calanoida_sp	Arthropoda	0	0	0	0	0	0	0	0	0	0	0	4642	0	0	0	197	0	0	0	0	0	0	0	0	0	0	0	0	0	0	0	0	0	0	0	0	0	0	0	0	0	0	4	0	0	14265	0	0
Cyclopoida_spA	Arthropoda	0	0	0	0	0	61	0	0	0	0	0	0	0	0	0	0	0	0	0	0	0	0	0	0	0	0	0	0	0	0	0	0	0	0	0	0	0	0	0	0	0	0	0	0	0	0	0	0
Cyclopoida_spB	Arthropoda	0	0	0	0	0	0	0	0	0	0	0	0	0	0	0	0	0	0	0	0	0	0	0	0	0	0	0	0	0	0	0	0	0	0	0	0	0	0	0	0	0	0	0	0	0	0	0	0
Arthropoda_sp_BOLD	Arthropoda	385	0	0	0	1019	5223	2383	38	0	163	0	0	5861	21413	0	0	8329	4102	620	454	0	0	0	488	785	0	0	1657	421	0	0	0	0	0	0	0	0	0	0	0	0	0	0	0	0	0	0	0
Harpacticoida_spA	Arthropoda	0	0	0	0	0	0	0	0	0	0	0	0	0	0	0	0	0	0	0	0	0	0	0	0	0	0	0	0	0	252	0	0	0	0	0	0	0	11	0	0	0	0	0	0	0	0	0	0
Harpacticoida_spB	Arthropoda	0	0	0	0	0	0	0	0	0	0	0	0	0	0	0	10	0	0	0	0	0	0	0	0	0	0	46	0	0	0	0	0	0	0	0	0	0	0	0	0	0	0	0	0	0	0	0	0
Harpacticoida_spC	Arthropoda	0	0	0	0	0	0	0	0	0	0	0	0	0	0	0	0	0	0	0	0	0	0	0	0	0	0	0	0	0	0	0	0	0	0	0	0	0	0	0	0	0	0	0	0	0	0	0	0
Nymphon_cf_australe	Arthropoda	0	0	0	0	0	0	0	0	14	0	0	0	0	0	0	0	0	0	0	0	0	0	0	0	0	0	0	0	0	0	0	0	0	0	0	0	0	0	0	0	0	0	0	0	0	0	0	0
Oithona_similis	Arthropoda	1072	32	256	0	12	8	284	11	0	0	0	0	0	0	0	0	0	104	1	8	0	0	0	62	0	0	273	19	0	0	0	0	0	0	0	0	0	0	0	0	0	0	0	0	0	0	0	0
Orchomenella_franklini	Arthropoda	0	0	0	0	0	0	0	0	10	0	0	17	0	0	0	0	0	0	0	0	0	0	0	0	0	0	0	0	0	0	0	30	17	0	0	0	30	0	0	0	1	0	0	0	0	0	0	0
Paralabidocera_grandispina_antarctica	Arthropoda	137	0	0	469	216	0	1659	7	2366	0	0	78507	0	33389	0	40764	0	2	4690	44	0	22439	1978	0	234	4333	0	0	0	2969	9994	2857	1392	0	22184	2901	7902	4899	22557	20944	72969	23839	64043	10197	106504	82646	20267	11905
Cnemidocarpa_verrucosa	Chordata	0	0	4	0	1	0	0	0	0	0	0	0	0	0	72	0	0	0	0	0	0	0	0	0	58	0	1	0	0	1	0	0	0	0	0	0	0	0	0	0	0	0	0	0	0	0	0	0
Gymnodraco_acuticeps	Chordata	0	0	0	0	0	0	0	0	0	0	0	0	0	0	0	0	0	0	0	0	0	0	0	11	0	0	0	0	0	0	0	0	0	0	0	0	0	0	0	0	0	0	0	0	0	0	0	0
Hydroidolina_sp	Cnidaria	0	0	0	0	0	0	0	0	0	0	0	0	0	0	0	0	0	0	0	0	0	0	0	0	0	0	0	0	0	0	0	0	0	0	0	0	0	0	0	0	0	0	0	0	0	0	0	0
Hydrozoa_sp	Cnidaria	0	0	0	0	0	0	0	0	0	15	0	0	0	0	0	0	0	0	0	0	0	0	0	0	0	0	0	0	0	0	0	0	0	0	0	0	0	0	0	0	0	0	0	0	0	0	0	0
Leptothecata_spD	Cnidaria	14	5	5	0	6	4	0	11	0	0	20	0	0	0	9	0	0	0	0	5	12	13	0	33	1	0	0	0	8	0	0	0	0	0	0	0	0	0	0	0	0	0	0	0	0	0	0	0
Leptothecata_spE	Cnidaria	407	0	0	0	148	2	18	14	0	0	0	0	0	0	0	0	0	0	0	0	0	0	0	19	3	0	0	0	0	0	0	0	0	0	0	0	0	0	0	0	0	0	0	0	0	0	0	0
Obelia_sp	Cnidaria	0	0	0	0	0	0	0	0	1	0	67	0	0	0	0	0	0	0	0	0	1	0	0	0	0	0	0	0	0	0	0	0	0	0	0	0	0	0	0	0	4	0	0	4	0	20	0	0
Pennatulacea_sp_BOLD	Cnidaria	0	0	0	0	0	0	0	0	11	0	0	0	0	0	0	0	0	0	0	0	0	0	0	0	0	0	0	0	0	0	0	0	0	0	0	0	0	0	0	0	0	0	0	0	0	0	0	0
Siphonophorae_sp_BOLD	Cnidaria	0	0	0	0	0	0	0	0	0	0	0	0	0	0	0	0	0	0	0	0	0	0	0	0	0	0	0	0	0	0	0	0	0	0	0	0	0	0	239	0	0	0	2	0	0	2	0	0
Abatus_sp	Echinodermata	39	78	55	0	0	0	0	13	0	0	0	71	0	0	0	0	0	0	0	0	0	0	113	0	4	0	0	0	0	0	1	0	0	0	1	0	0	0	38	323	0	0	0	0	1	8	0	23
Cucamba_psolidiformis	Echinodermata	0	1	0	0	0	0	0	0	0	0	0	0	0	0	0	0	0	0	3	0	0	0	0	0	13	0	3	0	0	0	0	0	0	0	0	0	0	0	0	0	0	0	0	0	0	0	0	0
Heterocucumis_steineni	Echinodermata	0	27	5	348	178	8	0	4	24	0	0	0	0	0	0	0	0	0	0	0	0	15	0	0	11	0	0	0	0	0	0	0	0	0	0	0	0	0	0	0	0	0	0	0	0	0	0	0
Odontaster_validus	Echinodermata	0	0	0	0	0	0	0	0	0	0	0	0	0	0	0	0	0	0	16	0	0	1	0	0	0	0	0	0	0	0	0	0	0	0	0	0	0	0	0	0	0	0	0	0	0	0	52	0
Ophionotus_victoriae	Echinodermata	4	0	0	0	0	35	0	111	0	0	0	0	0	0	0	0	0	0	0	0	0	0	0	0	0	0	0	0	0	0	0	0	0	0	0	0	0	0	0	0	0	0	0	0	0	0	0	0
Perknaster_aurorae_antarcticus_BOLD	Echinodermata	130	1	2	0	0	7	0	70	0	0	0	0	0	0	0	0	0	0	0	0	17	0	0	0	0	0	0	0	0	0	0	0	0	0	0	0	0	0	0	0	0	0	0	0	0	0	0	0
Psolus_charcoti	Echinodermata	0	40	8	0	0	0	0	5	0	0	0	0	0	0	0	39	0	7	0	0	3	0	0	0	0	0	0	0	0	0	0	0	0	0	0	0	0	0	0	0	0	0	0	0	0	0	0	0
Schizasteridae_sp	Echinodermata	207	818	0	0	223	34	0	0	0	0	0	0	0	0	0	0	0	0	15	0	0	0	0	0	0	0	0	0	0	0	0	0	0	0	0	0	0	0	111	0	0	99	0	0	11	11	0	0
Staurocucumis_liouvillei	Echinodermata	38	15	3	0	14	74	0	11	0	0	0	0	0	0	0	1	0	0	8	0	0	0	0	0	3	6	2	0	0	0	0	0	0	0	0	0	0	0	0	0	0	0	0	0	0	0	0	0
Sterechinus_neumayeri	Echinodermata	752	696	10511	117	1183	92	0	290	396	71035	249	6574	944	0	0	47	0	89	16	217	405	58	31	116	2843	8169	30237	703	214	4319	0	0	0	0	0	0	0	8	0	0	0	0	3	0	31	116	0	0
Macrodasyida_sp	Gastrotricha	0	0	0	0	0	0	0	0	0	0	0	0	0	0	0	0	0	0	0	0	0	12	0	0	0	0	0	0	0	0	0	0	0	0	0	0	0	0	0	0	0	0	0	0	0	0	0	0
Metazoa_spA	Metazoa	0	0	0	0	0	0	0	0	0	0	0	0	0	0	0	0	0	0	0	0	0	0	0	0	0	0	16	0	0	0	21	3	45	0	0	0	0	0	0	0	0	0	0	0	0	0	0	0
Metazoa_spB	Metazoa	0	0	6	0	0	0	0	0	0	0	4	0	0	3	1	0	0	0	0	0	0	0	0	34	0	0	0	0	0	0	0	0	0	0	0	0	0	0	0	0	0	0	0	0	0	0	0	0
Metazoa_spC	Metazoa	166	152	152	0	13	65	0	113	12	0	28	0	0	22	13	0	0	0	3	0	2	0	0	116	16	0	0	0	20	0	0	0	0	0	0	0	0	0	0	0	0	0	0	0	0	0	0	0
Metazoa_spD	Metazoa	0	0	0	0	0	0	0	0	0	0	0	0	0	0	0	0	0	0	0	0	0	0	0	0	0	0	0	0	0	0	65	0	0	0	0	0	0	3	0	0	0	0	0	0	0	0	0	0
Metazoa_spE	Metazoa	0	0	0	0	0	0	0	0	1	0	0	0	0	0	0	0	0	0	0	26	0	0	0	0	0	0	0	0	0	0	0	7	2	0	0	0	0	0	0	71	0	6	0	3	3	0	17	3
Metazoa_spF	Metazoa	180	20	146	0	1	30	27	96	1	0	0	0	3	17	31	1	5	0	2	2	0	0	0	4	21	0	1	0	0	0	0	0	0	0	0	0	0	0	0	0	0	0	0	0	0	0	0	0
Metazoa_spG	Metazoa	0	0	1	0	0	0	0	0	0	1	0	0	0	61	0	0	0	0	0	0	0	0	0	4	0	0	0	0	0	9	0	0	0	0	1	0	0	0	0	0	0	0	0	0	0	0	0	0
Metazoa_spSCL	Metazoa	0	0	0	0	0	0	0	0	21	0	0	0	0	0	0	0	0	0	0	0	0	0	0	0	0	0	0	0	0	0	0	0	0	0	4	0	0	0	0	0	0	0	9	0	0	0	0	0
Mesogastropoda_sp_BOLD	Mollusca	0	0	0	0	0	0	0	0	0	0	0	0	0	69	0	5	0	0	0	0	0	0	0	0	0	0	0	0	0	0	0	0	0	0	0	0	0	0	0	0	0	0	0	0	0	0	0	0
Solemyoida_spA	Mollusca	0	0	0	0	0	0	0	0	0	0	0	0	0	0	0	0	0	0	0	0	0	0	0	0	0	0	0	0	0	0	0	0	0	0	0	0	0	0	0	0	0	0	0	0	0	0	0	0
Solemyoida_spB	Mollusca	0	0	0	0	0	0	0	0	0	0	0	0	0	0	0	0	0	0	0	0	0	0	0	0	0	0	0	0	0	0	0	0	0	0	0	0	0	0	0	0	0	0	0	0	0	0	0	0
Solemyoida_spC	Mollusca	0	0	0	0	0	0	0	0	0	0	0	0	0	0	0	0	0	0	0	0	0	0	0	0	0	0	0	0	0	0	0	0	0	0	0	0	0	0	0	0	0	0	0	0	0	0	0	0
Subonoba_turqueti_BOLD	Mollusca	0	0	0	0	0	0	0	0	0	0	0	0	0	78	0	0	0	0	0	0	0	0	0	0	0	0	0	0	0	0	0	0	0	0	0	0	0	0	0	212	150	0	0	17	0	119	0	0
Ascaridida_sp	Nematoda	0	0	0	0	0	0	0	0	0	0	0	0	0	0	0	0	0	0	0	0	0	0	0	0	0	0	0	0	0	0	0	0	0	0	0	0	0	0	0	0	0	19	0	0	0	0	0	0
Chromadorida_spA	Nematoda	0	0	0	0	0	0	0	0	54	0	0	484	0	322	0	521	0	0	0	0	0	150	0	0	0	0	383	0	0	0	0	0	0	0	0	0	0	0	0	0	64	0	40	26	278	43	6	259
Chromadorida_spB	Nematoda	0	0	0	0	0	0	0	0	4	0	0	1	0	0	0	4	0	0	0	0	0	0	0	0	0	0	0	0	0	0	0	0	0	0	0	0	0	2	0	0	8	0	0	0	12	0	37	0
Chromadorida_spC	Nematoda	0	0	0	0	0	0	0	0	349	0	0	0	0	0	0	0	0	0	0	0	0	0	0	0	0	0	0	0	0	0	0	0	0	0	0	0	0	0	0	0	0	0	0	0	0	0	0	0
Chromadorida_spD	Nematoda	0	0	0	0	0	0	0	0	200	0	0	39	0	0	0	0	0	0	0	474	0	0	0	0	0	0	0	0	0	0	0	14	0	35	6	15	0	0	0	0	0	0	0	0	2	0	0	1446
Desmodorida_spA	Nematoda	0	0	0	0	0	0	0	0	472	0	0	0	0	0	0	0	0	0	0	0	0	0	0	0	0	0	0	0	0	0	0	0	0	0	0	0	0	0	0	0	0	0	0	0	0	0	0	0
Desmodorida_spB	Nematoda	0	0	0	0	0	0	0	0	305	0	0	0	0	0	0	0	0	0	0	0	0	0	0	0	0	0	0	0	0	0	0	0	0	0	0	0	0	0	0	0	0	0	0	0	0	0	0	0
Desmodorida_spC	Nematoda	0	0	0	0	0	0	0	0	0	0	0	0	0	0	0	0	0	0	0	0	0	0	0	0	0	0	0	0	0	0	9605	0	0	0	0	0	0	0	0	0	0	0	0	0	0	0	0	0
Desmodorida_spD	Nematoda	0	0	0	0	0	0	0	0	0	0	0	0	0	0	0	0	0	0	0	0	0	0	0	0	0	0	0	0	0	0	0	0	0	0	0	0	0	0	0	0	0	0	0	0	0	0	0	0
Desmodorida_spE	Nematoda	0	0	0	0	0	0	0	0	0	0	0	0	0	0	0	0	0	0	0	0	0	0	0	0	0	0	0	0	0	0	0	0	0	0	0	0	0	0	0	0	0	0	0	0	0	0	0	0
Monhysterida_spA	Nematoda	0	0	0	0	0	0	0	26	0	0	0	0	0	0	0	0	0	0	0	0	0	0	0	0	0	0	2	0	0	0	0	0	0	0	0	0	0	0	0	0	0	0	0	0	0	0	0	0
Monhysterida_spB	Nematoda	0	0	0	0	0	0	0	0	0	0	0	0	0	0	0	0	0	0	0	0	0	0	0	0	0	0	0	0	0	0	0	0	0	0	0	0	0	0	0	0	0	0	0	0	0	0	0	0
Monhysterida_spC	Nematoda	0	0	0	0	0	0	0	0	0	0	0	160	0	0	0	789	0	0	0	331	0	0	0	0	0	0	1412	0	0	0	0	0	0	0	0	0	0	0	288	0	0	0	0	0	0	0	0	0
Monhysterida_spD	Nematoda	0	0	0	0	0	0	0	0	0	0	0	0	0	0	0	0	0	0	0	0	0	0	0	0	0	0	0	0	0	0	0	0	0	0	0	0	0	0	0	0	0	0	0	0	0	0	0	0
Monhysterida_spE	Nematoda	0	0	0	0	0	0	0	0	0	0	0	24	0	0	0	0	0	0	0	7	0	1	0	0	0	0	0	0	0	0	0	0	0	0	0	0	0	0	0	165	0	0	0	0	10	0	0	0
Parborlasia_corrugatus	Nemertea	0	0	0	0	0	0	0	0	149	43	102	6	0	2974	0	5	0	0	0	0	42	422	0	0	0	0	7	0	0	321	0	0	0	0	0	0	0	0	0	0	6	0	9	0	0	3	0	0
Diphyllobothriidea_sp	Platyhelminth	0	0	0	0	0	0	0	0	0	0	0	0	0	0	0	0	0	0	0	0	0	0	0	0	0	0	0	0	0	0	0	0	0	0	0	0	0	0	0	0	0	0	0	0	0	0	0	0
Acarnidae_sp	Porifera	0	0	0	0	0	0	0	0	0	0	0	0	0	0	0	0	0	0	0	0	0	0	0	14	0	0	0	0	0	0	0	0	0	0	0	0	0	0	0	0	0	0	0	0	0	0	0	0
Clathria_sp	Porifera	0	0	0	0	0	0	0	0	0	0	0	0	0	0	0	0	0	0	0	0	0	0	0	0	0	0	0	0	0	25	0	0	0	0	0	0	0	0	0	0	0	0	0	0	0	0	0	0
Homaxinella_sp	Porifera	37	0	0	0	0	0	0	0	0	0	0	0	0	0	0	0	0	0	33	0	0	0	0	0	0	0	0	0	0	0	0	0	0	0	0	0	0	0	0	0	0	0	0	0	0	0	0	0
Ploimida_sp2	Rotifera	0	0	0	0	74	4	0	4	0	0	0	2	0	0	0	0	0	0	0	98	0	0	0	0	0	0	0	0	0	0	0	0	0	0	0	0	0	0	0	0	0	0	0	0	0	0	0	0
Ploimida_sp3	Rotifera	0	0	0	0	0	0	0	0	0	0	0	0	0	0	0	0	0	0	0	0	0	0	0	0	0	0	0	0	0	0	0	0	0	0	0	0	0	0	0	17	0	0	0	0	0	0	2	0
Ploimida_sp4	Rotifera	982	0	0	0	9	6971	0	3006	0	0	0	0	0	0	0	0	0	1	0	0	0	0	0	0	654	0	0	0	0	0	0	0	0	0	0	0	0	17	0	0	0	0	151	0	454	771	31	0
Ploimida_spA	Rotifera	22	0	0	0	0	11	0	4	0	0	0	0	0	0	0	0	0	0	0	0	0	0	0	0	0	0	0	0	0	0	0	0	0	0	0	0	0	0	0	0	0	0	0	0	0	0	0	0
Ploimida_spB	Rotifera	0	0	0	0	0	0	0	0	0	0	0	0	0	0	0	0	0	0	0	19	0	0	0	0	0	0	0	0	0	0	0	0	0	0	0	0	0	0	0	0	0	0	0	0	6	0	0	0
Ploimida_spC	Rotifera	0	0	0	0	0	0	0	0	6	0	0	0	0	0	0	0	0	0	0	3	0	0	0	0	0	0	0	0	0	0	0	0	0	0	0	0	0	0	0	0	0	0	0	0	0	0	0	0
Ploimida_spD	Rotifera	0	0	0	0	0	0	0	0	0	0	0	0	0	0	0	0	0	0	0	0	0	0	0	0	0	0	0	0	0	0	0	0	0	0	0	0	0	0	0	0	0	0	0	0	0	0	0	0
Ploimida_spE	Rotifera	0	0	0	0	0	0	0	0	6	0	0	0	0	0	0	0	0	0	0	0	0	0	0	0	0	0	0	0	0	0	3	0	0	0	0	0	0	0	0	0	0	0	0	0	0	0	0	0
Ploimida_spF	Rotifera	0	0	0	0	0	0	0	0	0	0	0	0	0	6	0	0	0	0	0	0	0	0	0	0	0	0	0	0	0	0	0	0	0	0	0	1	0	0	0	0	0	1	0	1	0	0	0	0
		Water	Water	Water	Water	Water	Water	Water	Water	Water	Water	Water	Water	Water	Water	Water	Water	Water	Water	Water	Water	Water	Water	Water	Water	Water	Water	Water	Water	Water	Water	Sediment	Sediment	Sediment	Sediment	Sediment	Sediment	Sediment	Sediment	Sediment	Sediment	Sediment	Sediment	Sediment	Sediment	Sediment	Sediment	Sediment	Sediment
[truncated: 18 more columns]
