# Supplementary material for: Environmental DNA metabarcoding for monitoring metazoan biodiversity in Antarctic nearshore ecosystems
Source: PeerJ. 2021 Nov 15;9:e12458. doi: 10.7717/peerj.12458 (PMC8601059; doi:10.7717/peerj.12458)
Supplement: Supplemental Information 7 — Final taxonomic assignments were derived from both NCBI blast and Barcode of Life Database searches (see Materials and Methods). [file peerj-09-12458-s007.csv]

zOTU	Subkingdom	Phylum	Class	Order	Family	Genus	Species	reads	percent_id	Final_tax_assignment	Rank	Combined_tax	001_180990	002_180992	003_180993	004_180995	005_180996	006_180997	007_180998	008_181000	009_181003	010_181005	011_181006	012_181007	013_181009	014_181011	015_181021	016_181112	017_181113	019_181118	020_181119	022_181129	023_181132	024_181134	025_181136	026_181137	027_181138	028_181157	030_181160	031_181161	032_181162	033_181163	034_181164	035_181168	036_181170	037_181171	038_181174	039_181176	040_181179
Zotu1116	Metazoa	Echinodermata	Echinoidea	Spatangoida	Schizasteridae	Abatus	Abatus_sp	176	96	Abatus_sp	Genus	EchinodermataEchinoideaSpatangoidaSchizasteridaeAbatusAbatus	0	0	0	1	0	0	0	1	0	0	0	0	0	0	13	0	78	31	0	0	0	0	0	0	0	0	0	0	0	0	0	0	0	0	0	0	0
Zotu3665	Metazoa	Echinodermata	Echinoidea	Spatangoida	Schizasteridae	Abatus	Abatus_sp	23	96	Abatus_sp	Genus	EchinodermataEchinoideaSpatangoidaSchizasteridaeAbatusAbatus	0	0	0	0	0	0	0	0	0	0	0	0	0	0	0	0	0	0	0	0	0	0	0	0	0	0	0	0	0	0	0	0	0	0	0	0	0
Zotu595	Metazoa	Echinodermata	Echinoidea	Spatangoida	Schizasteridae	Abatus	Abatus_sp	569	96	Abatus_sp	Genus	EchinodermataEchinoideaSpatangoidaSchizasteridaeAbatusAbatus	0	0	0	0	0	0	0	0	0	0	0	0	0	38	310	39	0	24	0	0	0	0	0	0	13	0	0	0	0	0	71	0	0	0	0	0	0
Zotu4208	Metazoa	Porifera	Demospongiae	Poecilosclerida	Acarnidae	Acarnidae	Acarnidae	16	97	Acarnidae_sp	Family	PoriferaDemospongiaePoeciloscleridaAcarnidaeAcarnidaeAcarnidae	0	0	0	0	0	0	0	0	2	0	0	0	0	0	0	0	0	0	0	0	0	0	0	0	0	0	0	0	0	0	0	0	0	0	0	0	0
Zotu1144	Metazoa	Arthropoda	Arthropoda	Arthropoda	Arthropoda	Arthropoda	Arthropoda	171	83	Arthropoda_spA	Phylum	ArthropodaArthropodaArthropodaArthropodaArthropodaArthropoda	0	0	0	0	0	0	0	0	0	0	0	0	0	0	0	0	0	0	0	0	0	0	0	0	0	0	0	0	0	0	0	0	0	0	0	0	0
Zotu1409	Metazoa	Arthropoda	Arthropoda	Arthropoda	Arthropoda	Arthropoda	Arthropoda	125	83	Arthropoda_spA	Phylum	ArthropodaArthropodaArthropodaArthropodaArthropodaArthropoda	0	0	0	0	0	0	0	0	0	0	0	0	0	0	0	0	0	0	0	0	0	0	0	0	0	0	0	0	0	0	0	0	0	0	0	0	0
Zotu1434	Metazoa	Arthropoda	Arthropoda	Arthropoda	Arthropoda	Arthropoda	Arthropoda	126	83	Arthropoda_spA	Phylum	ArthropodaArthropodaArthropodaArthropodaArthropodaArthropoda	0	0	0	0	0	0	0	0	0	0	0	0	0	0	0	0	0	0	0	0	0	0	0	0	0	0	0	0	0	0	0	0	0	0	0	0	0
Zotu2312	Metazoa	Arthropoda	Arthropoda	Arthropoda	Arthropoda	Arthropoda	Arthropoda	43	83	Arthropoda_spA	Phylum	ArthropodaArthropodaArthropodaArthropodaArthropodaArthropoda	0	0	0	0	0	0	0	0	0	0	0	0	0	1	0	0	0	0	0	0	0	0	0	0	0	0	0	0	0	0	0	0	0	0	0	0	0
Zotu2600	Metazoa	Arthropoda	Arthropoda	Arthropoda	Arthropoda	Arthropoda	Arthropoda	42	83	Arthropoda_spA	Phylum	ArthropodaArthropodaArthropodaArthropodaArthropodaArthropoda	0	0	0	0	0	0	0	0	0	0	0	0	0	0	0	0	0	0	0	0	0	0	0	0	0	0	0	0	0	0	0	0	0	0	0	0	0
Zotu3075	Metazoa	Arthropoda	Arthropoda	Arthropoda	Arthropoda	Arthropoda	Arthropoda	29	83	Arthropoda_spA	Phylum	ArthropodaArthropodaArthropodaArthropodaArthropodaArthropoda	0	0	0	0	0	0	0	0	0	0	0	0	0	0	0	0	0	0	0	0	0	0	0	0	0	0	0	0	0	0	0	0	0	0	0	0	0
Zotu306	Metazoa	Arthropoda	Pancrustacea	Pancrustacea	Pancrustacea	Pancrustacea	Pancrustacea	1552	83	Arthropoda_spP	Phylum	ArthropodaPancrustaceaPancrustaceaPancrustaceaPancrustaceaPancrustacea	0	0	0	0	0	0	0	0	0	0	0	0	0	0	0	0	0	0	0	0	0	0	0	0	0	0	0	0	0	0	0	0	0	0	0	0	0
Zotu3694	Metazoa	Nematoda	Chromadorea	Ascaridida	Ascaridida	Ascaridida	Ascaridida	19	90	Ascaridida_sp	Order	NematodaChromadoreaAscarididaAscarididaAscarididaAscaridida	0	0	0	0	0	0	0	0	0	0	0	0	0	0	0	0	0	0	0	0	0	0	0	0	0	0	0	0	0	0	0	0	0	0	0	0	0
Zotu197	Metazoa	Arthropoda	Maxillopoda	Calanoida	Calanoida	Calanoida	Calanoida	2758	82	Calanoida_sp	Order	ArthropodaMaxillopodaCalanoidaAetideidaeEuchirellaEuchirella_splendens	0	0	0	0	0	0	0	0	0	0	0	0	0	0	0	0	0	0	0	0	0	0	0	0	0	0	0	0	0	0	2736	0	0	0	0	0	0
Zotu53	Metazoa	Arthropoda	Maxillopoda	Calanoida	Calanoida	Calanoida	Calanoida	17127	82	Calanoida_sp	Order	ArthropodaMaxillopodaCalanoidaAetideidaeEuchirellaEuchirella_splendens	0	0	0	0	0	0	0	0	0	0	0	0	0	0	0	0	0	0	0	0	0	0	0	0	0	0	0	0	0	0	1906	0	0	0	197	0	0
Zotu1179	Metazoa	Nematoda	Chromadorea	Chromadorida	Chromadorida	Chromadorida	Chromadorida_sp1	138	84	Chromadorida_spA	Order	NematodaChromadoreaChromadoridaChromadoridaeChromadoridaeChromadoridae	0	0	0	0	0	0	0	0	0	0	0	0	0	0	0	0	0	0	0	0	0	0	0	0	0	0	0	0	0	0	0	0	0	0	0	0	0
Zotu3624	Metazoa	Nematoda	Chromadorea	Chromadorida	Chromadorida	Chromadorida	Chromadorida_sp1	21	84	Chromadorida_spA	Order	NematodaChromadoreaChromadoridaChromadoridaeChromadoridaeChromadoridae	0	0	0	0	0	0	0	0	0	0	0	0	0	0	0	0	0	0	0	0	0	0	0	0	0	0	0	0	0	0	0	0	0	0	0	0	0
Zotu736	Metazoa	Nematoda	Chromadorea	Chromadorida	Chromadorida	Chromadorida	Chromadorida_sp1	362	84	Chromadorida_spA	Order	NematodaChromadoreaChromadoridaChromadoridaeChromadoridaeChromadoridae	0	0	0	0	0	0	0	0	0	0	0	0	0	0	0	0	0	0	0	0	0	0	0	0	0	0	0	0	0	0	0	0	0	0	361	0	0
Zotu1786	Metazoa	Nematoda	Chromadorea	Chromadorida	Chromadorida	Chromadorida	Chromadorida_sp2	69	85	Chromadorida_spA	Order	NematodaChromadoreaChromadoridaChromadoridaeDichromadoraDichromadora_geophila	0	0	0	0	0	0	0	0	0	0	0	0	0	0	0	0	0	0	0	0	0	0	0	0	0	0	0	0	0	0	0	0	0	0	0	0	0
Zotu1121	Metazoa	Nematoda	Chromadorea	Chromadorida	Chromadorida	Chromadorida	Chromadorida_sp3	160	85	Chromadorida_spA	Order	NematodaChromadoreaChromadoridaChromadoridaeNeochromadoraNeochromadora_poecilosomoides	0	0	0	0	0	0	0	0	0	0	0	0	0	0	0	0	0	0	0	0	0	0	0	0	0	0	0	0	0	0	0	0	0	0	160	0	0
Zotu162	Metazoa	Nematoda	Chromadorea	Chromadorida	Chromadorida	Chromadorida	Chromadorida_sp3	4150	85	Chromadorida_spA	Order	NematodaChromadoreaChromadoridaChromadoridaeNeochromadoraNeochromadora_poecilosomoides	0	0	0	0	0	0	0	0	0	0	0	0	0	0	0	0	0	0	0	0	0	0	0	0	0	54	0	0	0	0	484	0	322	0	0	0	0
Zotu1776	Metazoa	Nematoda	Chromadorea	Chromadorida	Chromadorida	Chromadorida	Chromadorida_sp3	72	85	Chromadorida_spB	Order	NematodaChromadoreaChromadoridaChromadoridaeNeochromadoraNeochromadora_poecilosomoides	0	0	0	0	0	0	0	0	0	0	0	0	0	0	0	0	0	0	0	0	0	0	0	0	0	0	0	0	0	0	1	0	0	0	4	0	0
Zotu3364	Metazoa	Nematoda	Chromadorea	Chromadorida	Chromadorida	Chromadorida	Chromadorida_sp3	36	85	Chromadorida_spB	Order	NematodaChromadoreaChromadoridaChromadoridaeNeochromadoraNeochromadora_poecilosomoides	0	0	0	0	0	0	0	0	0	0	0	13	2	0	0	0	0	0	0	0	0	0	0	0	0	4	0	0	0	0	0	0	0	0	0	0	0
Zotu4098	Metazoa	Nematoda	Chromadorea	Chromadorida	Chromadorida	Chromadorida	Chromadorida_sp3	17	85	Chromadorida_spB	Order	NematodaChromadoreaChromadoridaChromadoridaeNeochromadoraNeochromadora_poecilosomoides	0	0	0	0	0	0	0	0	0	0	0	0	0	0	0	0	0	0	0	0	0	0	0	0	0	0	0	0	0	0	0	0	0	0	0	0	0
Zotu5039	Metazoa	Nematoda	Chromadorea	Chromadorida	Chromadorida	Chromadorida	Chromadorida_sp3	15	85	Chromadorida_spB	Order	NematodaChromadoreaChromadoridaChromadoridaeNeochromadoraNeochromadora_poecilosomoides	0	0	0	0	0	0	0	0	0	0	0	0	0	0	0	0	0	0	0	0	0	0	0	0	0	0	0	0	0	0	0	0	0	0	0	0	0
Zotu1194	Metazoa	Nematoda	Chromadorea	Chromadorida	Chromadorida	Chromadorida	Chromadorida_sp3	369	85	Chromadorida_spC	Order	NematodaChromadoreaChromadoridaChromadoridaeNeochromadoraNeochromadora_poecilosomoides	0	0	0	0	0	0	0	0	0	0	0	0	0	0	0	0	0	0	0	0	0	0	0	0	0	329	0	0	0	0	0	0	0	0	0	0	0
Zotu3446	Metazoa	Nematoda	Chromadorea	Chromadorida	Chromadorida	Chromadorida	Chromadorida_sp3	22	85	Chromadorida_spC	Order	NematodaChromadoreaChromadoridaChromadoridaeNeochromadoraNeochromadora_poecilosomoides	0	0	0	0	0	0	0	0	0	0	0	0	0	0	0	0	0	0	0	0	0	0	0	0	0	20	0	0	0	0	0	0	0	0	0	0	0
Zotu181	Metazoa	Nematoda	Chromadorea	Chromadorida	Chromadorida	Chromadorida	Chromadorida_sp3	3215	85	Chromadorida_spD	Order	NematodaChromadoreaChromadoridaChromadoridaeNeochromadoraNeochromadora_poecilosomoides	0	0	0	0	14	0	35	6	0	15	0	0	0	0	0	0	0	0	0	0	0	0	0	0	0	200	0	0	0	0	39	0	0	0	0	0	0
Zotu4385	Metazoa	Porifera	Demospongiae	Poecilosclerida	Microcionidae	Clathria	Clathria_sp	25	100	Clathria_sp	Genus	PoriferaDemospongiaePoeciloscleridaMicrocionidaeClathriaClathria	0	0	0	0	0	0	0	0	0	0	0	0	0	0	0	0	0	0	0	0	0	0	0	0	0	0	0	0	0	0	0	0	0	0	0	0	0
Zotu1816	Metazoa	Chordata	Ascidiacea	Stolidobranchia	Styelidae	Cnemidocarpa	Cnemidocarpa_verrucosa	77	99	Cnemidocarpa_verrucosa	Species	ChordataAscidiaceaStolidobranchiaStyelidaeCnemidocarpaCnemidocarpa_verrucosa	0	0	0	0	0	0	0	0	0	0	0	0	0	0	0	0	0	3	0	0	0	0	0	0	0	0	0	0	0	0	0	0	0	70	0	0	0
Zotu2111	Metazoa	Chordata	Ascidiacea	Stolidobranchia	Styelidae	Cnemidocarpa	Cnemidocarpa_verrucosa	60	99	Cnemidocarpa_verrucosa	Species	ChordataAscidiaceaStolidobranchiaStyelidaeCnemidocarpaCnemidocarpa_verrucosa	0	0	0	0	0	0	0	0	0	0	0	0	0	0	0	0	0	1	0	0	1	0	0	0	0	0	0	0	0	0	0	0	0	2	0	0	0
Zotu5009	Metazoa	Echinodermata	Holothuroidea	Dendrochirotida	Cucumariidae	Cucamba	Cucamba_psolidiformis	20	98	Cucamba_psolidiformis	Species	EchinodermataHolothuroideaDendrochirotidaCucumariidaeCucambaCucamba_psolidiformis	0	0	0	0	0	0	0	0	0	0	0	0	0	0	0	0	1	0	0	0	0	0	0	0	0	0	0	0	0	0	0	0	0	0	0	0	0
Zotu98	Metazoa	Arthropoda	Cyclopoida	Cyclopoida	Cyclopoida	Cyclopoida	Cyclopoida_BOLD_sp1	33720	80	Arthropoda_sp_BOLD	Phylum	Not assignedNot assignedNot assignedNot assignedNot assignedNot assigned	0	0	170	0	0	0	0	0	0	0	0	0	0	0	0	385	0	0	0	14	1019	5221	2383	0	37	0	163	0	0	17	0	5858	1602	0	0	8327	0
Zotu157	Metazoa	Arthropoda	Cyclopoida	Cyclopoida	Cyclopoida	Cyclopoida	Cyclopoida_BOLD_sp2	10314	80	Arthropoda_sp_BOLD	Phylum	Not assignedNot assignedNot assignedNot assignedNot assignedNot assigned	0	0	0	0	0	0	0	0	0	0	0	0	0	0	0	0	0	0	0	0	0	0	0	0	0	0	0	0	0	0	0	0	10314	0	0	0	0
Zotu178	Metazoa	Arthropoda	Cyclopoida	Cyclopoida	Cyclopoida	Cyclopoida	Cyclopoida_BOLD_sp3	9512	80	Arthropoda_sp_BOLD	Phylum	Not assignedNot assignedNot assignedNot assignedNot assignedNot assigned	0	0	0	0	0	0	0	0	0	0	0	0	0	0	0	0	0	0	0	4	0	2	0	0	1	0	0	0	0	0	0	3	9497	0	0	2	0
Zotu3645	Metazoa	Arthropoda	Maxillopoda	Cyclopoida	Cyclopoida	Cyclopoida	Cyclopoida_sp1	61	81	Cyclopoida_spA	Order	ArthropodaMaxillopodaCyclopoidaCyclopidaeAcanthocyclopsAcanthocyclops_vernalis	0	0	0	0	0	0	0	0	0	0	0	0	0	0	0	0	0	0	0	0	0	61	0	0	0	0	0	0	0	0	0	0	0	0	0	0	0
Zotu2567	Metazoa	Arthropoda	Maxillopoda	Cyclopoida	Cyclopoida	Cyclopoida	Cyclopoida_sp2	85	83	Cyclopoida_spB	Order	ArthropodaMaxillopodaCyclopoidaCyclopidaeThermocyclopsThermocyclops_inversus	0	0	0	0	0	0	0	0	0	0	0	0	0	0	0	0	0	0	0	0	0	0	0	0	0	0	0	0	0	0	0	0	0	0	0	0	0
Zotu1553	Metazoa	Nematoda	Chromadorea	Desmodorida	Desmodorida	Desmodorida	Desmodorida_sp1	86	82	Desmodorida_spA	Order	NematodaChromadoreaDesmodoridaDesmodoridaeDesmodoraDesmodora	0	0	0	0	0	0	0	0	0	0	0	0	0	0	0	0	0	0	0	0	0	0	0	0	0	82	0	0	0	0	0	0	0	0	0	0	0
Zotu1610	Metazoa	Nematoda	Chromadorea	Desmodorida	Desmodorida	Desmodorida	Desmodorida_sp1	77	82	Desmodorida_spA	Order	NematodaChromadoreaDesmodoridaDesmodoridaeDesmodoraDesmodora	0	0	0	0	0	0	0	0	0	0	0	0	0	0	0	0	0	0	0	0	0	0	0	0	0	77	0	0	0	0	0	0	0	0	0	0	0
Zotu4333	Metazoa	Nematoda	Chromadorea	Desmodorida	Desmodorida	Desmodorida	Desmodorida_sp1	13	82	Desmodorida_spA	Order	NematodaChromadoreaDesmodoridaDesmodoridaeDesmodoraDesmodora	0	0	0	0	0	0	0	0	0	0	0	0	0	0	0	0	0	0	0	0	0	0	0	0	0	13	0	0	0	0	0	0	0	0	0	0	0
Zotu799	Metazoa	Nematoda	Chromadorea	Desmodorida	Desmodorida	Desmodorida	Desmodorida_sp1	339	82	Desmodorida_spA	Order	NematodaChromadoreaDesmodoridaDesmodoridaeDesmodoraDesmodora	0	0	0	0	0	0	0	0	0	0	0	0	0	0	0	0	0	0	0	0	0	0	0	0	0	300	0	0	0	0	0	0	0	0	0	0	0
Zotu917	Metazoa	Nematoda	Chromadorea	Desmodorida	Desmodorida	Desmodorida	Desmodorida_sp1	391	82	Desmodorida_spB	Order	NematodaChromadoreaDesmodoridaDesmodoridaeDesmodoraDesmodora	0	0	0	0	0	0	0	0	0	0	0	0	0	0	0	0	0	0	0	0	0	0	0	0	0	305	0	0	0	0	0	0	0	0	0	0	0
Zotu73	Metazoa	Nematoda	Chromadorea	Desmodorida	Desmodorida	Desmodorida	Desmodorida_sp1	12857	82	Desmodorida_spC	Order	NematodaChromadoreaDesmodoridaDesmodoridaeDesmodoraDesmodora	0	0	0	9605	0	0	0	0	0	0	0	0	0	0	0	0	0	0	0	0	0	0	0	0	0	0	0	0	0	0	0	0	0	0	0	0	0
Zotu3334	Metazoa	Nematoda	Chromadorea	Desmodorida	Desmodorida	Desmodorida	Desmodorida_sp1	35	82	Desmodorida_spD	Order	NematodaChromadoreaDesmodoridaDesmodoridaeDesmodoraDesmodora	0	0	0	0	0	0	0	0	0	0	0	0	0	0	0	0	0	0	0	0	0	0	0	0	0	0	0	0	0	0	0	0	0	0	0	0	0
Zotu4879	Metazoa	Nematoda	Chromadorea	Desmodorida	Desmodorida	Desmodorida	Desmodorida_sp2	8	81	Desmodorida_spE	Order	NematodaChromadoreaDesmodoridaDesmodoridaeSpiriniaSpirinia_sp_1AMA	0	0	0	0	0	0	0	0	0	0	0	0	0	0	0	0	0	0	0	0	0	0	0	0	0	0	0	0	0	0	0	0	0	0	0	0	0
Zotu3646	Metazoa	Platyhelminthes	Cestoda	Diphyllobothriidea	Diphyllobothriidae	Diphyllobothriidae	Diphyllobothriidea	17	88	Diphyllobothriidea_sp	Order	PlatyhelminthesCestodaDiphyllobothriideaDiphyllobothriidaeDiphyllobothriidaeDiphyllobothriidae	0	0	0	0	0	0	0	0	0	0	0	0	0	0	0	0	0	0	0	0	0	0	0	0	0	0	0	0	0	0	0	0	0	0	0	0	0
Zotu1483	Metazoa	Annelida	Polychaeta	Phyllodocida	Glyceridae	Glycera	Glycera_sp	123	99	Glycera_sp	Genus	AnnelidaPolychaetaPhyllodocidaGlyceridaeGlyceraGlycera_sp_clade_II	0	0	0	0	0	0	0	0	0	0	0	0	0	0	0	0	0	0	0	0	0	0	123	0	0	0	0	0	0	0	0	0	0	0	0	0	0
Zotu4828	Metazoa	Chordata	Actinopteri	Perciformes	Bathydraconidae	Gymnodraco	Gymnodraco_acuticeps	11	100	Gymnodraco_acuticeps	Species	ChordataActinopteriPerciformesBathydraconidaeGymnodracoGymnodraco_acuticeps	0	0	0	0	0	0	0	0	0	0	0	0	0	0	0	0	0	0	0	0	0	0	0	0	0	0	0	0	0	0	0	0	0	0	0	0	0
Zotu1636	Metazoa	Protostomia	Protostomia	Protostomia	Protostomia	Protostomia	Metazoa_sp2	94	85	Haplotaxida_sp_BOLD	Order	ProtostomiaProtostomiaProtostomiaProtostomiaProtostomiaProtostomia	0	0	0	94	0	0	0	0	0	0	0	0	0	0	0	0	0	0	0	0	0	0	0	0	0	0	0	0	0	0	0	0	0	0	0	0	0
Zotu4606	Metazoa	Protostomia	Protostomia	Protostomia	Protostomia	Protostomia	Metazoa_sp2	15	85	Haplotaxida_sp_BOLD	Order	ProtostomiaProtostomiaProtostomiaProtostomiaProtostomiaProtostomia	0	0	0	15	0	0	0	0	0	0	0	0	0	0	0	0	0	0	0	0	0	0	0	0	0	0	0	0	0	0	0	0	0	0	0	0	0
Zotu233	Metazoa	Annelida	Oligochaeta	Haplotaxida	Haplotaxida	Haplotaxida	Haplotaxida_sp1	2068	84	Haplotaxida_spA	Order	AnnelidaOligochaetaHaplotaxidaHaplotaxidaHaplotaxidaHaplotaxida	0	0	0	0	0	0	2059	7	0	2	0	0	0	0	0	0	0	0	0	0	0	0	0	0	0	0	0	0	0	0	0	0	0	0	0	0	0
Zotu114	Metazoa	Annelida	Oligochaeta	Haplotaxida	Haplotaxida	Haplotaxida	Haplotaxida_sp2	6939	84	Haplotaxida_spA	Order	AnnelidaOligochaetaHaplotaxidaNaididaeNaididaeNaididae	0	0	0	0	0	0	260	3838	0	2838	0	0	0	0	0	0	0	0	0	0	0	0	0	0	0	0	0	0	0	0	0	0	0	0	0	0	0
Zotu319	Metazoa	Annelida	Oligochaeta	Haplotaxida	Haplotaxida	Haplotaxida	Haplotaxida_sp2	1435	84	Haplotaxida_spA	Order	AnnelidaOligochaetaHaplotaxidaNaididaeNaididaeNaididae	0	0	0	57	0	0	1029	9	0	340	0	0	0	0	0	0	0	0	0	0	0	0	0	0	0	0	0	0	0	0	0	0	0	0	0	0	0
Zotu56	Metazoa	Annelida	Oligochaeta	Haplotaxida	Haplotaxida	Haplotaxida	Haplotaxida_sp2	16580	84	Haplotaxida_spA	Order	AnnelidaOligochaetaHaplotaxidaNaididaeNaididaeNaididae	0	0	0	0	190	0	4834	7712	408	3434	0	0	1	0	0	0	0	0	0	0	0	0	0	0	0	0	0	0	0	0	0	0	0	0	0	0	0
Zotu125	Metazoa	Annelida	Oligochaeta	Haplotaxida	Haplotaxida	Haplotaxida	Haplotaxida_sp2	16471	84	Haplotaxida_spB	Order	AnnelidaOligochaetaHaplotaxidaNaididaeNaididaeNaididae	0	0	0	1851	352	0	5529	5158	59	3014	0	0	0	111	0	1	0	0	0	0	0	0	0	0	0	0	0	0	0	0	0	0	0	0	0	0	0
Zotu4591	Metazoa	Annelida	Oligochaeta	Haplotaxida	Haplotaxida	Haplotaxida	Haplotaxida_sp1	16	86	Haplotaxida_spC_BOLD	Order	AnnelidaOligochaetaHaplotaxidaHaplotaxidaHaplotaxidaHaplotaxida	0	0	0	0	0	0	0	0	0	0	0	0	5	0	0	0	0	0	0	0	0	0	0	0	0	0	0	0	0	0	0	0	0	0	0	0	0
Zotu4592	Metazoa	Annelida	Polychaeta	Phyllodocida	Polynoidae	Harmothoe	Harmothoe_sp	13	100	Harmothoe_sp	Genus	AnnelidaPolychaetaPhyllodocidaPolynoidaeHarmothoeHarmothoe_fuligineum	0	0	0	0	0	0	0	0	0	0	0	0	0	0	0	0	0	0	0	0	0	0	0	0	0	0	0	0	0	0	0	0	0	0	0	0	0
Zotu309	Metazoa	Arthropoda	Maxillopoda	Harpacticoida	Harpacticoida	Harpacticoida	Harpacticoida_sp1	1581	81	Harpacticoida_spA	Order	ArthropodaMaxillopodaHarpacticoidaCanthocamptidaeCanthocamptidaeCanthocamptidae	0	0	0	0	0	0	0	0	0	0	0	0	0	0	0	0	0	0	0	0	0	0	0	0	0	0	0	0	0	0	0	0	0	0	0	0	0
Zotu561	Metazoa	Arthropoda	Maxillopoda	Harpacticoida	Harpacticoida	Harpacticoida	Harpacticoida_sp1	563	81	Harpacticoida_spA	Order	ArthropodaMaxillopodaHarpacticoidaCanthocamptidaeCanthocamptidaeCanthocamptidae	0	0	0	0	0	0	0	0	0	0	0	0	0	0	0	0	0	0	0	0	0	0	0	0	0	0	0	0	0	0	0	0	0	0	0	0	0
Zotu294	Metazoa	Arthropoda	Maxillopoda	Neocopepoda	Neocopepoda	Neocopepoda	Neocopepoda	1656	81	Harpacticoida_spA	Order	ArthropodaMaxillopodaNeocopepodaNeocopepodaNeocopepodaNeocopepoda	0	0	0	0	0	0	0	0	0	0	0	0	0	0	0	0	0	0	0	0	0	0	0	0	0	0	0	0	0	0	0	0	0	0	0	0	0
Zotu518	Metazoa	Arthropoda	Maxillopoda	Neocopepoda	Neocopepoda	Neocopepoda	Neocopepoda	697	81	Harpacticoida_spA	Order	ArthropodaMaxillopodaNeocopepodaNeocopepodaNeocopepodaNeocopepoda	0	0	0	0	0	0	0	0	0	0	0	0	11	0	0	0	0	0	0	0	0	0	0	0	0	0	0	0	0	0	0	0	0	0	0	0	0
Zotu1047	Metazoa	Arthropoda	Maxillopoda	Harpacticoida	Harpacticoida	Harpacticoida	Harpacticoida_sp1	200	81	Harpacticoida_spB	Order	ArthropodaMaxillopodaHarpacticoidaCanthocamptidaeCanthocamptidaeCanthocamptidae	0	0	0	0	0	0	0	0	0	0	0	0	0	0	0	0	0	0	0	0	0	0	0	0	0	0	0	0	0	0	0	0	0	0	10	0	0
Zotu2799	Metazoa	Arthropoda	Maxillopoda	Harpacticoida	Harpacticoida	Harpacticoida	Harpacticoida_sp1	46	81	Harpacticoida_spB	Order	ArthropodaMaxillopodaHarpacticoidaCanthocamptidaeCanthocamptidaeCanthocamptidae	0	0	0	0	0	0	0	0	0	0	0	0	0	0	0	0	0	0	0	0	0	0	0	0	0	0	0	0	0	0	0	0	0	0	0	0	0
Zotu1393	Metazoa	Arthropoda	Maxillopoda	Harpacticoida	Harpacticoida	Harpacticoida	Harpacticoida_sp2	163	82	Harpacticoida_spC	Order	ArthropodaMaxillopodaHarpacticoidaDactylopusiidaeDiarthrodesDiarthrodes	0	0	0	0	0	0	0	0	0	0	0	0	0	0	0	0	0	0	0	0	0	0	0	0	0	0	0	0	0	0	0	0	0	0	0	0	0
Zotu107	Metazoa	Annelida	Polychaeta	Phyllodocida	Hesionidae	Hesionidae	Hesionidae	15030	100	Hesionidae_spA	Family	AnnelidaPolychaetaPhyllodocidaHesionidaeHesionidaeHesionidae	0	0	0	0	0	0	0	0	0	0	0	0	0	0	0	3108	51	321	0	0	210	3610	0	0	0	0	2	0	0	1	246	0	0	0	2	0	0
Zotu163	Metazoa	Annelida	Polychaeta	Phyllodocida	Hesionidae	Hesionidae	Hesionidae	7173	100	Hesionidae_spA	Family	AnnelidaPolychaetaPhyllodocidaHesionidaeHesionidaeHesionidae	0	0	0	0	0	0	0	0	0	0	0	0	0	0	0	0	0	1	0	0	0	1	0	0	0	0	0	0	0	0	0	0	0	0	0	0	0
Zotu166	Metazoa	Annelida	Polychaeta	Phyllodocida	Hesionidae	Hesionidae	Hesionidae	8226	100	Hesionidae_spA	Family	AnnelidaPolychaetaPhyllodocidaHesionidaeHesionidaeHesionidae	0	0	0	0	0	0	0	0	0	0	0	0	0	0	0	34	0	3868	0	0	9	0	0	0	0	0	278	0	0	2	0	16	0	0	974	0	0
Zotu210	Metazoa	Annelida	Polychaeta	Phyllodocida	Hesionidae	Hesionidae	Hesionidae	5268	100	Hesionidae_spA	Family	AnnelidaPolychaetaPhyllodocidaHesionidaeHesionidaeHesionidae	0	0	0	0	0	0	0	0	0	0	0	0	0	0	0	593	0	18	0	0	230	2	0	0	0	0	0	0	0	0	0	54	0	0	0	0	0
Zotu359	Metazoa	Annelida	Polychaeta	Phyllodocida	Hesionidae	Hesionidae	Hesionidae	2453	100	Hesionidae_spA	Family	AnnelidaPolychaetaPhyllodocidaHesionidaeHesionidaeHesionidae	0	0	0	0	0	0	0	0	0	0	0	0	0	0	0	0	0	1	0	0	0	2119	0	0	0	0	0	0	0	0	0	0	0	0	0	0	0
Zotu703	Metazoa	Annelida	Polychaeta	Phyllodocida	Hesionidae	Hesionidae	Hesionidae	904	100	Hesionidae_spA	Family	AnnelidaPolychaetaPhyllodocidaHesionidaeHesionidaeHesionidae	0	0	0	0	0	0	0	0	0	0	0	0	0	0	0	0	0	0	0	0	0	0	0	0	0	0	0	0	0	0	0	0	0	0	0	0	0
Zotu96	Metazoa	Annelida	Polychaeta	Phyllodocida	Hesionidae	Hesionidae	Hesionidae	18803	100	Hesionidae_spA	Family	AnnelidaPolychaetaPhyllodocidaHesionidaeHesionidaeHesionidae	0	0	0	0	0	0	0	0	0	0	0	0	0	0	0	78	2	6547	0	0	398	130	0	0	0	0	226	0	0	2	4	0	148	0	2	0	0
Zotu1146	Metazoa	Echinodermata	Holothuroidea	Dendrochirotida	Cucumariidae	Heterocucumis	Heterocucumis_steineni	167	100	Heterocucumis_steineni	Species	EchinodermataHolothuroideaDendrochirotidaCucumariidaeHeterocucumisHeterocucumis_steineni	0	0	0	0	0	0	0	0	0	0	0	0	0	0	0	0	0	0	0	0	167	0	0	0	0	0	0	0	0	0	0	0	0	0	0	0	0
Zotu2407	Metazoa	Echinodermata	Holothuroidea	Dendrochirotida	Cucumariidae	Heterocucumis	Heterocucumis_steineni	46	100	Heterocucumis_steineni	Species	EchinodermataHolothuroideaDendrochirotidaCucumariidaeHeterocucumisHeterocucumis_steineni	0	0	0	0	0	0	0	0	0	0	0	0	0	0	0	0	0	0	0	0	0	0	0	0	0	24	0	0	0	0	0	0	0	0	0	0	0
Zotu709	Metazoa	Echinodermata	Holothuroidea	Dendrochirotida	Cucumariidae	Heterocucumis	Heterocucumis_steineni	407	100	Heterocucumis_steineni	Species	EchinodermataHolothuroideaDendrochirotidaCucumariidaeHeterocucumisHeterocucumis_steineni	0	0	0	0	0	0	0	0	0	0	0	0	0	0	0	0	27	5	348	0	11	8	0	0	4	0	0	0	0	0	0	0	0	0	0	0	0
Zotu2660	Metazoa	Porifera	Demospongiae	Hadromerida	Suberitidae	Homaxinella	Homaxinella_sp	76	100	Homaxinella_sp	Genus	PoriferaDemospongiaeHadromeridaSuberitidaeHomaxinellaHomaxinella	0	0	0	0	0	0	0	0	0	0	0	0	0	0	0	37	0	0	0	0	0	0	0	0	0	0	0	0	0	1	0	0	0	0	0	0	0
Zotu2088	Metazoa	Cnidaria	Hydrozoa	Hydroidolina	Hydroidolina	Hydroidolina	Hydroidolina	54	87	Hydroidolina_sp	Order	CnidariaHydrozoaHydroidolinaHydroidolinaHydroidolinaHydroidolina	0	0	0	0	0	0	0	0	0	0	0	0	0	0	0	0	0	0	0	0	0	0	0	0	0	0	0	0	0	0	0	0	0	0	0	0	0
Zotu4079	Metazoa	Cnidaria	Hydrozoa	Hydroidolina	Hydroidolina	Hydroidolina	Hydroidolina	22	87	Hydroidolina_sp	Order	CnidariaHydrozoaHydroidolinaHydroidolinaHydroidolinaHydroidolina	0	0	0	0	0	0	0	0	0	0	0	0	0	0	0	0	0	0	0	0	0	0	0	0	0	0	0	0	0	0	0	0	0	0	0	0	0
Zotu4981	Metazoa	Cnidaria	Hydrozoa	Hydroidolina	Hydroidolina	Hydroidolina	Hydroidolina	8	87	Hydroidolina_sp	Order	CnidariaHydrozoaHydroidolinaHydroidolinaHydroidolinaHydroidolina	0	0	0	0	0	0	0	0	0	0	0	0	0	0	0	0	0	0	0	0	0	0	0	0	0	0	0	0	0	0	0	0	0	0	0	0	0
Zotu4519	Metazoa	Cnidaria	Hydrozoa	Hydrozoa	Hydrozoa	Hydrozoa	Hydrozoa	15	91	Hydrozoa_sp	Class	CnidariaHydrozoaHydrozoaHydrozoaHydrozoaHydrozoa	0	0	0	0	0	0	0	0	0	0	0	0	0	0	0	0	0	0	0	0	0	0	0	0	0	0	15	0	0	0	0	0	0	0	0	0	0
Zotu2093	Metazoa	Cnidaria	Hydrozoa	Leptothecata	Leptothecata	Leptothecata	Leptothecata_sp4	52	84	Leptothecata_spD	Order	CnidariaHydrozoaLeptothecataEirenidaeEutoninaEutonina_indicans	0	0	0	0	0	0	0	0	0	0	0	0	0	0	0	1	4	0	0	0	5	2	0	0	4	0	0	0	0	0	0	0	0	0	0	0	0
Zotu1462	Metazoa	Cnidaria	Hydrozoa	Leptothecata	Leptothecata	Leptothecata	Leptothecata_sp4	105	84	Leptothecata_spD	Order	EumetazoaEumetazoaEumetazoaEumetazoaEumetazoaEumetazoa	0	0	0	0	0	0	0	0	0	0	0	0	0	0	0	13	1	5	0	0	1	2	0	11	7	0	0	0	20	0	0	0	0	9	0	0	0
Zotu1722	Metazoa	Cnidaria	Hydrozoa	Leptothecata	Leptothecata	Leptothecata	Leptothecata_sp5	81	91	Leptothecata_spE	Order	CnidariaHydrozoaLeptothecataLeptothecataLeptothecataLeptothecata	0	0	0	0	0	0	0	0	0	0	0	0	0	0	0	35	0	0	0	0	45	0	0	0	0	0	0	0	0	0	0	0	0	0	0	0	0
Zotu573	Metazoa	Cnidaria	Hydrozoa	Leptothecata	Leptothecata	Leptothecata	Leptothecata_sp5	567	91	Leptothecata_spE	Order	CnidariaHydrozoaLeptothecataLeptothecataLeptothecataLeptothecata	0	0	0	0	0	0	0	0	0	0	0	0	0	0	0	372	0	0	0	0	103	2	18	0	14	0	0	0	0	0	0	0	0	0	0	0	0
Zotu5008	Metazoa	Gastrotricha	Gastrotricha	Macrodasyida	Macrodasyida	Macrodasyida	Macrodasyida	12	85	Macrodasyida_sp	Order	GastrotrichaGastrotrichaMacrodasyidaDactylopodolidaeDactylopodolaDactylopodola_baltica	0	0	0	0	0	0	0	0	0	0	0	0	0	0	0	0	0	0	0	0	0	0	0	0	0	0	0	0	0	0	0	0	0	0	0	0	0
Zotu1883	Metazoa	Mollusca	Gastropoda	Mesogastropoda	Mesogastropoda	Mesogastropoda	Mesogastropoda	74	100	Mesogastropoda_sp_BOLD	Class	MolluscaGastropodaGastropodaGastropodaGastropodaGastropoda	0	0	0	0	0	0	0	0	0	0	0	0	0	0	0	0	0	0	0	0	0	0	0	0	0	0	0	0	0	0	0	0	69	0	5	0	0
Zotu1284	Metazoa	Metazoa	Metazoa	Metazoa	Metazoa	Metazoa	Metazoa_sp2	128	82	Metazoa_spA	Kingdom	ProtostomiaProtostomiaProtostomiaProtostomiaProtostomiaProtostomia	0	51	0	21	3	45	0	0	0	0	0	0	0	0	0	0	0	0	0	0	0	0	0	0	0	0	0	0	0	0	0	0	0	0	0	0	0
Zotu4041	Metazoa	Metazoa	Metazoa	Metazoa	Metazoa	Metazoa	Metazoa_sp2	16	82	Metazoa_spA	Kingdom	ProtostomiaProtostomiaProtostomiaProtostomiaProtostomiaProtostomia	0	0	0	0	0	0	0	0	0	0	0	0	0	0	0	0	0	0	0	0	0	0	0	0	0	0	0	0	0	0	0	0	0	0	0	0	0
Zotu3248	Metazoa	Metazoa	Metazoa	Metazoa	Metazoa	Metazoa	Metazoa_sp2	28	82	Metazoa_spB	Kingdom	ProtostomiaProtostomiaProtostomiaProtostomiaProtostomiaProtostomia	0	0	0	0	0	0	0	0	0	0	0	0	0	0	0	0	0	6	0	0	0	0	0	0	0	0	0	0	0	0	0	0	0	1	0	0	0
Zotu3641	Metazoa	Metazoa	Metazoa	Metazoa	Metazoa	Metazoa	Metazoa_sp2	20	82	Metazoa_spB	Kingdom	ProtostomiaProtostomiaProtostomiaProtostomiaProtostomiaProtostomia	0	0	0	0	0	0	0	0	0	0	0	0	0	0	0	0	0	0	0	0	0	0	0	0	0	0	0	0	4	0	0	0	3	0	0	0	0
Zotu2095	Metazoa	Metazoa	Metazoa	Metazoa	Metazoa	Metazoa	Metazoa_sp8	47	85	Metazoa_spC	Kingdom	ArthropodaInsectaDipteraDipteraDipteraDiptera	0	0	0	0	0	0	0	0	0	0	0	0	0	0	0	12	7	12	0	0	0	7	0	0	6	0	0	0	0	0	0	0	0	0	0	0	0
Zotu2607	Metazoa	Metazoa	Metazoa	Metazoa	Metazoa	Metazoa	Metazoa_sp8	38	85	Metazoa_spC	Kingdom	ArthropodaInsectaDipteraDipteraDipteraDiptera	0	0	0	0	0	0	0	0	0	0	0	0	0	0	0	10	1	20	0	0	0	3	0	0	0	0	0	0	0	0	0	0	0	4	0	0	0
Zotu829	Metazoa	Metazoa	Metazoa	Metazoa	Metazoa	Metazoa	Metazoa_sp8	316	85	Metazoa_spC	Kingdom	ArthropodaInsectaDipteraDipteraDipteraDiptera	0	0	0	0	0	0	0	0	0	0	0	0	0	0	0	54	81	26	0	0	3	31	0	0	33	1	0	0	28	0	0	0	0	9	0	0	0
Zotu1281	Metazoa	Metazoa	Metazoa	Metazoa	Metazoa	Metazoa	Metazoa_sp3	140	84	Metazoa_spC	Kingdom	EumetazoaEumetazoaEumetazoaEumetazoaEumetazoaEumetazoa	0	0	0	0	0	0	0	0	0	0	0	0	0	0	0	35	19	46	0	0	0	18	0	0	11	0	0	0	0	0	0	0	0	0	0	0	0
Zotu1671	Metazoa	Metazoa	Metazoa	Metazoa	Metazoa	Metazoa	Metazoa_sp3	83	84	Metazoa_spC	Kingdom	EumetazoaEumetazoaEumetazoaEumetazoaEumetazoaEumetazoa	0	0	0	0	0	0	0	0	0	0	0	0	0	0	0	1	3	21	0	0	6	1	0	0	2	0	0	0	0	0	0	0	22	0	0	0	0
Zotu3245	Metazoa	Metazoa	Metazoa	Metazoa	Metazoa	Metazoa	Metazoa_sp3	28	84	Metazoa_spC	Kingdom	EumetazoaEumetazoaEumetazoaEumetazoaEumetazoaEumetazoa	0	0	0	0	0	0	0	0	0	0	0	0	0	0	0	5	0	8	0	0	0	0	0	0	4	11	0	0	0	0	0	0	0	0	0	0	0
Zotu929	Metazoa	Metazoa	Metazoa	Metazoa	Metazoa	Metazoa	Metazoa_sp3	241	84	Metazoa_spC	Kingdom	EumetazoaEumetazoaEumetazoaEumetazoaEumetazoaEumetazoa	0	0	0	0	0	0	0	0	0	0	0	0	0	0	0	49	41	19	0	0	4	5	0	0	57	0	0	0	0	0	0	0	0	0	0	0	0
Zotu3986	Metazoa	Metazoa	Metazoa	Metazoa	Metazoa	Metazoa	Metazoa_sp13	17	84	Metazoa_spD	Kingdom	ArthropodaInsectaDipteraNematoceraNematoceraNematocera	0	0	0	8	0	0	0	0	0	0	0	0	3	0	0	0	0	0	0	0	0	0	0	0	0	0	0	0	0	0	0	0	0	0	0	0	0
Zotu2408	Metazoa	Metazoa	Metazoa	Metazoa	Metazoa	Metazoa	Metazoa_sp11	57	83	Metazoa_spD	Kingdom	ArthropodaInsectaDipteraMycetophilidaeMycetophilidaeMycetophilidae	0	0	0	57	0	0	0	0	0	0	0	0	0	0	0	0	0	0	0	0	0	0	0	0	0	0	0	0	0	0	0	0	0	0	0	0	0
Zotu3627	Metazoa	Metazoa	Metazoa	Metazoa	Metazoa	Metazoa	Metazoa	28	82	Metazoa_spD	Kingdom	ProtostomiaProtostomiaProtostomiaProtostomiaProtostomiaProtostomia	0	0	0	0	0	0	0	0	0	0	0	0	0	0	0	0	0	0	0	0	0	0	0	0	0	0	0	0	0	0	0	0	0	0	0	0	0
Zotu1618	Metazoa	Metazoa	Metazoa	Metazoa	Metazoa	Metazoa	Metazoa_sp8	81	85	Metazoa_spE	Kingdom	ArthropodaInsectaDipteraDipteraDipteraDiptera	0	0	0	0	0	1	0	0	0	0	0	14	0	0	11	0	0	0	0	0	0	0	0	0	0	0	0	0	0	0	0	0	0	0	0	0	0
Zotu1760	Metazoa	Metazoa	Metazoa	Metazoa	Metazoa	Metazoa	Metazoa_sp8	80	85	Metazoa_spE	Kingdom	ArthropodaInsectaDipteraDipteraDipteraDiptera	0	0	0	0	0	0	0	0	0	0	0	0	0	0	57	0	0	0	0	0	0	0	0	0	0	0	0	0	0	0	0	0	0	0	0	0	0
Zotu2147	Metazoa	Metazoa	Metazoa	Metazoa	Metazoa	Metazoa	Metazoa_sp8	50	85	Metazoa_spE	Kingdom	ArthropodaInsectaDipteraDipteraDipteraDiptera	0	0	9	0	7	1	0	0	0	0	0	0	0	0	3	0	0	0	0	0	0	0	0	0	0	1	0	0	0	0	0	0	0	0	0	0	0
Zotu1004	Metazoa	Metazoa	Metazoa	Metazoa	Metazoa	Metazoa	Metazoa_sp11	211	83	Metazoa_spF	Kingdom	ArthropodaInsectaDipteraMycetophilidaeMycetophilidaeMycetophilidae	0	0	0	0	0	0	0	0	0	0	0	0	0	0	0	23	11	63	0	0	0	17	0	6	56	0	0	0	0	0	0	3	3	24	0	0	0
Zotu704	Metazoa	Metazoa	Metazoa	Metazoa	Metazoa	Metazoa	Metazoa_sp11	395	83	Metazoa_spF	Kingdom	ArthropodaInsectaDipteraMycetophilidaeMycetophilidaeMycetophilidae	0	0	0	0	0	0	0	0	0	0	0	0	0	0	0	157	9	83	0	11	1	13	27	1	40	1	0	0	0	0	0	0	14	7	1	5	0
Zotu2085	Metazoa	Metazoa	Metazoa	Metazoa	Metazoa	Metazoa	Metazoa_sp14	60	86	Metazoa_spG	Kingdom	ArthropodaInsectaDipteraPsychodidaeunclassified_PsychodidaePsychodidae_sp_BOLDABW1323	0	0	0	0	0	0	0	0	0	0	0	0	0	0	0	0	0	0	0	0	0	0	0	0	0	0	0	0	0	0	0	0	60	0	0	0	0
Zotu4169	Metazoa	Metazoa	Metazoa	Metazoa	Metazoa	Metazoa	Metazoa_sp14	17	85	Metazoa_spG	Kingdom	ArthropodaInsectaDipteraPsychodidaeunclassified_PsychodidaePsychodidae_sp_BOLDABW1323	0	0	0	0	0	0	0	1	0	0	0	0	0	0	0	0	0	1	0	0	0	0	0	0	0	0	1	0	0	0	0	0	1	0	0	0	0
Zotu3278	Metazoa	Metazoa	Metazoa	Metazoa	Metazoa	Metazoa	Metazoa	60	82	Metazoa_spSCL	Order	CnidariaAnthozoaScleractiniaPocilloporidaeStylophoraStylophora_pistillata	38	0	0	0	0	0	0	4	0	0	0	0	0	0	0	0	0	0	0	0	0	0	0	0	0	13	0	0	0	0	0	0	0	0	0	0	0
Zotu3984	Metazoa	Metazoa	Metazoa	Metazoa	Metazoa	Metazoa	Metazoa	29	82	Metazoa_spSCL	Order	CnidariaAnthozoaScleractiniaPocilloporidaeStylophoraStylophora_pistillata	0	0	0	0	0	0	0	0	0	0	0	0	0	0	0	0	0	0	0	0	0	0	0	0	0	8	0	0	0	0	0	0	0	0	0	0	0
Zotu2669	Metazoa	Nematoda	Chromadorea	Monhysterida	Monhysterida	Monhysterida	Monhysterida_sp1	35	85	Monhysterida_spA	Order	NematodaChromadoreaMonhysteridaXyalidaeTrichotheristusTrichotheristus_mirabilis	0	0	0	0	0	0	0	0	0	0	0	0	0	0	0	0	0	0	0	0	0	0	0	0	0	0	0	0	0	0	0	0	0	0	0	0	0
Zotu2911	Metazoa	Nematoda	Chromadorea	Monhysterida	Monhysterida	Monhysterida	Monhysterida_sp1	33	85	Monhysterida_spA	Order	NematodaChromadoreaMonhysteridaXyalidaeTrichotheristusTrichotheristus_mirabilis	0	0	0	0	0	0	0	0	0	0	0	0	0	0	0	0	0	0	0	0	0	0	0	0	0	0	0	0	0	0	0	0	0	0	0	0	0
Zotu3211	Metazoa	Nematoda	Chromadorea	Monhysterida	Monhysterida	Monhysterida	Monhysterida_sp1	28	85	Monhysterida_spA	Order	NematodaChromadoreaMonhysteridaXyalidaeTrichotheristusTrichotheristus_mirabilis	0	0	0	0	0	0	0	0	0	0	0	0	0	0	0	0	0	0	0	0	0	0	0	0	26	0	0	0	0	0	0	0	0	0	0	0	0
Zotu3339	Metazoa	Nematoda	Chromadorea	Monhysterida	Monhysterida	Monhysterida	Monhysterida_sp1	24	85	Monhysterida_spA	Order	NematodaChromadoreaMonhysteridaXyalidaeTrichotheristusTrichotheristus_mirabilis	0	0	0	0	0	0	0	0	0	0	0	0	0	0	0	0	0	0	0	0	0	0	0	0	0	0	0	0	0	0	0	0	0	0	0	0	0
Zotu3809	Metazoa	Nematoda	Chromadorea	Monhysterida	Monhysterida	Monhysterida	Monhysterida_sp1	19	85	Monhysterida_spA	Order	NematodaChromadoreaMonhysteridaXyalidaeTrichotheristusTrichotheristus_mirabilis	0	0	0	0	0	0	0	0	0	0	0	0	0	0	0	0	0	0	0	0	0	0	0	0	0	0	0	0	0	0	0	0	0	0	0	0	0
Zotu4638	Metazoa	Nematoda	Chromadorea	Monhysterida	Monhysterida	Monhysterida	Monhysterida_sp1	10	85	Monhysterida_spA	Order	NematodaChromadoreaMonhysteridaXyalidaeTrichotheristusTrichotheristus_mirabilis	0	0	0	0	0	0	0	0	0	0	0	0	0	0	0	0	0	0	0	0	0	0	0	0	0	0	0	0	0	0	0	0	0	0	0	0	0
Zotu945	Metazoa	Nematoda	Chromadorea	Monhysterida	Monhysterida	Monhysterida	Monhysterida_sp1	226	85	Monhysterida_spA	Order	NematodaChromadoreaMonhysteridaXyalidaeTrichotheristusTrichotheristus_mirabilis	0	0	0	0	0	0	0	0	0	0	0	0	0	0	0	0	0	0	0	0	0	0	0	0	0	0	0	0	0	0	0	0	0	0	0	0	0
Zotu2026	Metazoa	Nematoda	Chromadorea	Monhysterida	Monhysterida	Monhysterida	Monhysterida_sp1	61	85	Monhysterida_spB	Order	NematodaChromadoreaMonhysteridaXyalidaeTrichotheristusTrichotheristus_mirabilis	0	0	0	0	0	0	0	0	0	0	0	0	0	0	0	0	0	0	0	0	0	0	0	0	0	0	0	0	0	0	0	0	0	0	0	0	0
Zotu2700	Metazoa	Nematoda	Chromadorea	Monhysterida	Monhysterida	Monhysterida	Monhysterida_sp1	51	85	Monhysterida_spB	Order	NematodaChromadoreaMonhysteridaXyalidaeTrichotheristusTrichotheristus_mirabilis	0	0	0	0	0	0	0	0	0	0	0	0	0	0	0	0	0	0	0	0	0	0	0	0	0	0	0	0	0	0	0	0	0	0	0	0	0
Zotu384	Metazoa	Nematoda	Chromadorea	Monhysterida	Monhysterida	Monhysterida	Monhysterida_sp1	2332	85	Monhysterida_spC	Order	NematodaChromadoreaMonhysteridaXyalidaeTrichotheristusTrichotheristus_mirabilis	0	0	0	0	0	0	0	0	0	0	0	0	0	287	0	0	0	0	0	0	0	0	0	0	0	0	0	0	0	0	150	0	0	0	501	0	0
Zotu682	Metazoa	Nematoda	Chromadorea	Monhysterida	Monhysterida	Monhysterida	Monhysterida_sp1	736	85	Monhysterida_spC	Order	NematodaChromadoreaMonhysteridaXyalidaeTrichotheristusTrichotheristus_mirabilis	0	0	0	0	0	0	0	0	0	0	0	0	0	1	0	0	0	0	0	0	0	0	0	0	0	0	0	0	0	0	10	0	0	0	288	0	0
Zotu2174	Metazoa	Nematoda	Chromadorea	Monhysterida	Monhysterida	Monhysterida	Monhysterida_sp2	49	85	Monhysterida_spD	Order	NematodaChromadoreaMonhysteridaXyalidaeXyalidaeXyalidae	0	0	0	0	0	0	0	0	0	0	0	0	0	0	0	0	0	0	0	0	0	0	0	0	0	0	0	0	0	0	0	0	0	0	0	0	0
Zotu800	Metazoa	Nematoda	Chromadorea	Monhysterida	Monhysterida	Monhysterida	Monhysterida_sp1	324	85	Monhysterida_spE	Order	NematodaChromadoreaMonhysteridaXyalidaeTrichotheristusTrichotheristus_mirabilis	0	0	85	0	0	0	0	0	0	0	0	0	0	0	165	0	0	0	0	0	0	0	0	0	0	0	0	0	0	0	24	0	0	0	0	0	0
Zotu103	Metazoa	Annelida	Polychaeta	Phyllodocida	Nephtyidae	Nephtyidae	Nephtyidae	7672	96	Nephtyidae_spA	Family	AnnelidaPolychaetaPhyllodocidaNephtyidaeNephtyidaeNephtyidae	0	0	0	0	0	0	0	0	0	0	0	0	0	0	0	0	0	0	0	0	1	0	0	0	0	100	0	0	7491	0	59	0	0	0	0	0	0
Zotu129	Metazoa	Annelida	Polychaeta	Phyllodocida	Nephtyidae	Nephtyidae	Nephtyidae	5589	96	Nephtyidae_spA	Family	AnnelidaPolychaetaPhyllodocidaNephtyidaeNephtyidaeNephtyidae	0	0	0	0	0	0	0	0	0	0	0	0	0	1	0	0	0	0	0	0	157	0	0	0	0	102	0	0	17	0	0	0	0	0	0	0	0
Zotu46	Metazoa	Annelida	Polychaeta	Phyllodocida	Nephtyidae	Nephtyidae	Nephtyidae	24019	96	Nephtyidae_spA	Family	AnnelidaPolychaetaPhyllodocidaNephtyidaeNephtyidaeNephtyidae	0	0	0	0	0	0	0	0	0	0	0	0	0	0	0	1643	0	0	0	0	0	0	0	0	0	291	0	0	21931	4	0	0	0	0	0	0	0
Zotu75	Metazoa	Annelida	Polychaeta	Phyllodocida	Nephtyidae	Nephtyidae	Nephtyidae	12870	96	Nephtyidae_spA	Family	AnnelidaPolychaetaPhyllodocidaNephtyidaeNephtyidaeNephtyidae	0	0	0	0	0	0	0	0	0	0	0	0	0	516	0	0	0	0	0	0	0	0	0	0	0	1238	0	0	10762	4	4	0	0	0	0	0	0
Zotu1331	Metazoa	Annelida	Polychaeta	Phyllodocida	Nephtyidae	Nephtyidae	Nephtyidae	233	96	Nephtyidae_spB	Family	AnnelidaPolychaetaPhyllodocidaNephtyidaeNephtyidaeNephtyidae	0	0	0	0	0	0	0	0	0	0	0	0	0	0	0	0	0	0	0	0	0	0	0	0	0	232	0	0	0	0	0	0	0	0	0	0	0
Zotu2159	Metazoa	Annelida	Polychaeta	Phyllodocida	Nephtyidae	Nephtyidae	Nephtyidae	249	96	Nephtyidae_spC	Family	AnnelidaPolychaetaPhyllodocidaNephtyidaeNephtyidaeNephtyidae	0	0	0	0	0	0	0	0	0	0	0	0	0	0	0	0	0	0	0	0	0	0	0	0	0	0	0	0	249	0	0	0	0	0	0	0	0
Zotu4319	Metazoa	Arthropoda	Pycnogonida	Pantopoda	Nymphonidae	Nymphon	Nymphon_cf_australe	14	99	Nymphon_cf_australe	Species	ArthropodaPycnogonidaPantopodaNymphonidaeNymphonNymphon	0	0	0	0	0	0	0	0	0	0	0	0	0	0	0	0	0	0	0	0	0	0	0	0	0	14	0	0	0	0	0	0	0	0	0	0	0
Zotu1525	Metazoa	Cnidaria	Hydrozoa	Leptothecata	Campanulariidae	Obelia	Obelia_sp	102	100	Obelia_sp	Genus	CnidariaHydrozoaLeptothecataCampanulariidaeObeliaObelia	0	0	0	0	0	0	0	0	0	0	0	0	0	0	0	0	0	0	0	0	0	0	0	0	0	1	0	0	67	0	0	0	0	0	0	0	0
Zotu2429	Metazoa	Echinodermata	Asteroidea	Valvatida	Odontasteridae	Odontaster	Odontaster_validus	52	99-100	Odontaster_validus	Species	EchinodermataAsteroideaValvatidaOdontasteridaeOdontasterOdontaster_validus	0	0	0	0	0	0	0	0	0	0	0	0	0	0	0	0	0	0	0	0	0	0	0	0	0	0	0	0	0	0	0	0	0	0	0	0	0
Zotu5130	Metazoa	Echinodermata	Asteroidea	Valvatida	Odontasteridae	Odontaster	Odontaster_validus	18	99-100	Odontaster_validus	Species	EchinodermataAsteroideaValvatidaOdontasteridaeOdontasterOdontaster_validus	0	0	0	0	0	0	0	0	0	0	0	0	0	0	0	0	0	0	0	0	0	0	0	0	0	0	0	0	0	0	0	0	0	0	0	0	0
Zotu266	Metazoa	Arthropoda	Maxillopoda	Cyclopoida	Oithonidae	Oithona	Oithona_similis	1917	100	Oithona_similis	Species	ArthropodaMaxillopodaCyclopoidaOithonidaeOithonaOithona_similis	0	0	0	0	0	0	0	0	0	0	0	0	0	0	0	1072	0	160	0	0	10	7	284	0	0	0	0	0	0	0	0	0	0	0	0	0	0
Zotu944	Metazoa	Arthropoda	Maxillopoda	Cyclopoida	Oithonidae	Oithona	Oithona_similis	225	100	Oithona_similis	Species	ArthropodaMaxillopodaCyclopoidaOithonidaeOithonaOithona_similis	0	0	0	0	0	0	0	0	0	0	0	0	0	0	0	0	32	96	0	0	2	1	0	0	11	0	0	0	0	0	0	0	0	0	0	0	0
Zotu544	Metazoa	Mollusca	Gastropoda	Littorinimorpha	Rissoidae	Subonoba	Subonoba_turqueti_BOLD	579	100	Subonoba_turqueti_BOLD	Species	MolluscaGastropodaCaenogastropodaHypsogastropodaHypsogastropodaHypsogastropoda	0	0	0	0	0	0	0	0	0	0	0	0	0	0	212	0	0	0	0	0	0	0	0	0	0	0	0	0	0	0	0	0	78	0	0	0	0
Zotu161	Metazoa	Annelida	Polychaeta	Opheliidae	Opheliidae	Opheliidae	Opheliidae	4319	86.4 (BOLD)	Opheliidae_sp	Family (no Order for this taxon)	AnnelidaPolychaetaOpheliidaeOpheliidaeOphelinaOphelina_cylindricaudata	0	0	0	0	0	0	0	0	0	0	0	0	0	0	0	0	0	0	0	0	0	0	0	0	0	18	0	0	0	0	0	0	0	0	0	0	0
Zotu1626	Metazoa	Echinodermata	Ophiuroidea	Ophiurida	Ophiuridae	Ophionotus	Ophionotus_victoriae	99	97-100	Ophionotus_victoriae	Species	EchinodermataOphiuroideaOphiuridaOphiuridaeOphionotusOphionotus_victoriae	0	0	0	0	0	0	0	0	0	0	0	0	0	0	0	4	0	0	0	0	0	28	0	0	67	0	0	0	0	0	0	0	0	0	0	0	0
Zotu3407	Metazoa	Echinodermata	Ophiuroidea	Ophiurida	Ophiuridae	Ophionotus	Ophionotus_victoriae	28	97-100	Ophionotus_victoriae	Species	EchinodermataOphiuroideaOphiuridaOphiuridaeOphionotusOphionotus_victoriae	0	0	0	0	0	0	0	0	0	0	0	0	0	0	0	0	0	0	0	0	0	1	0	0	27	0	0	0	0	0	0	0	0	0	0	0	0
Zotu4713	Metazoa	Echinodermata	Ophiuroidea	Ophiurida	Ophiuridae	Ophionotus	Ophionotus_victoriae	10	97-100	Ophionotus_victoriae	Species	EchinodermataOphiuroideaOphiuridaOphiuridaeOphionotusOphionotus_victoriae	0	0	0	0	0	0	0	0	0	0	0	0	0	0	0	0	0	0	0	0	0	2	0	0	8	0	0	0	0	0	0	0	0	0	0	0	0
Zotu4780	Metazoa	Echinodermata	Ophiuroidea	Ophiurida	Ophiuridae	Ophionotus	Ophionotus_victoriae	13	97-100	Ophionotus_victoriae	Species	EchinodermataOphiuroideaOphiuridaOphiuridaeOphionotusOphionotus_victoriae	0	0	0	0	0	0	0	0	0	0	0	0	0	0	0	0	0	0	0	0	0	4	0	0	9	0	0	0	0	0	0	0	0	0	0	0	0
Zotu141	Metazoa	Annelida	Polychaeta	Eunicida	Dorvilleidae	Ophryotrocha	Ophryotrocha_clava	4743	99	Ophryotrocha_clava	Species	AnnelidaPolychaetaEunicidaDorvilleidaeOphryotrochaOphryotrocha_clava	0	158	0	408	0	0	0	0	0	0	0	0	0	0	0	0	0	0	0	0	0	0	0	0	0	0	0	0	274	0	0	0	0	0	0	0	0
Zotu732	Metazoa	Annelida	Polychaeta	Eunicida	Dorvilleidae	Ophryotrocha	Ophryotrocha_orensanzi	666	99	Ophryotrocha_orensanzi	Species	AnnelidaPolychaetaEunicidaDorvilleidaeOphryotrochaOphryotrocha_orensanzi	0	0	0	3	0	0	0	0	0	0	0	0	0	0	0	0	0	0	0	0	0	0	0	0	0	0	0	0	0	0	0	0	0	0	0	0	0
Zotu78	Metazoa	Arthropoda	Malacostraca	Amphipoda	Lysianassidae	Orchomenella	Orchomenella_franklini	12279	100	Orchomenella_franklini	Species	ArthropodaMalacostracaAmphipodaLysianassidaeOrchomenellaOrchomenella_franklini	12	41	0	0	30	17	0	0	0	0	30	0	0	0	0	0	0	0	0	0	0	0	0	0	0	10	0	0	0	0	17	0	0	0	0	0	0
Zotu1	Metazoa	Arthropoda	Maxillopoda	Calanoida	Acartiidae	Paralabidocera	Paralabidocera_grandispina_antarctica	533633	99	Paralabidocera_grandispina_antarctica	Species	ArthropodaMaxillopodaCalanoidaAcartiidaeParalabidoceraParalabidocera_grandispina	0	3	1	6931	2857	1375	0	10618	0	2713	7902	34	488	140	58	84	0	0	469	0	124	0	1659	0	0	2195	0	0	0	0	55770	0	31152	0	28228	0	0
Zotu1030	Metazoa	Arthropoda	Maxillopoda	Calanoida	Acartiidae	Paralabidocera	Paralabidocera_grandispina_antarctica	293	99	Paralabidocera_grandispina_antarctica	Species	ArthropodaMaxillopodaCalanoidaAcartiidaeParalabidoceraParalabidocera_grandispina	0	0	0	0	0	0	0	0	0	0	0	0	0	0	0	0	0	0	0	0	0	0	0	0	0	0	0	0	0	0	0	0	0	0	0	0	0
Zotu1034	Metazoa	Arthropoda	Maxillopoda	Calanoida	Acartiidae	Paralabidocera	Paralabidocera_grandispina_antarctica	201	99	Paralabidocera_grandispina_antarctica	Species	ArthropodaMaxillopodaCalanoidaAcartiidaeParalabidoceraParalabidocera_grandispina	0	0	0	0	0	0	0	0	0	0	0	0	0	0	0	0	0	0	0	0	0	0	0	0	0	0	0	0	0	0	0	0	201	0	0	0	0
Zotu1053	Metazoa	Arthropoda	Maxillopoda	Calanoida	Acartiidae	Paralabidocera	Paralabidocera_grandispina_antarctica	242	99	Paralabidocera_grandispina_antarctica	Species	ArthropodaMaxillopodaCalanoidaAcartiidaeParalabidoceraParalabidocera_grandispina	0	0	12	0	0	0	0	0	0	0	0	0	0	0	0	0	0	0	0	0	0	0	0	0	0	0	0	0	0	0	203	0	0	0	0	0	0
Zotu1060	Metazoa	Arthropoda	Maxillopoda	Calanoida	Acartiidae	Paralabidocera	Paralabidocera_grandispina_antarctica	184	99	Paralabidocera_grandispina_antarctica	Species	ArthropodaMaxillopodaCalanoidaAcartiidaeParalabidoceraParalabidocera_grandispina	0	0	0	0	0	0	0	0	0	0	0	0	0	0	0	0	0	0	0	0	0	0	0	0	0	0	0	0	0	0	0	0	0	0	0	0	0
Zotu1065	Metazoa	Arthropoda	Maxillopoda	Calanoida	Acartiidae	Paralabidocera	Paralabidocera_grandispina_antarctica	225	99	Paralabidocera_grandispina_antarctica	Species	ArthropodaMaxillopodaCalanoidaAcartiidaeParalabidoceraParalabidocera_grandispina	0	0	2	1	0	0	0	0	0	0	0	0	0	0	0	0	0	0	0	0	0	0	0	0	0	0	0	0	0	0	0	0	0	0	1	0	0
Zotu1071	Metazoa	Arthropoda	Maxillopoda	Calanoida	Acartiidae	Paralabidocera	Paralabidocera_grandispina_antarctica	182	99	Paralabidocera_grandispina_antarctica	Species	ArthropodaMaxillopodaCalanoidaAcartiidaeParalabidoceraParalabidocera_grandispina	0	0	0	0	0	0	0	0	0	0	0	0	0	0	0	0	0	0	0	0	0	0	0	0	0	0	0	0	0	0	1	0	0	0	0	0	0
Zotu1085	Metazoa	Arthropoda	Maxillopoda	Calanoida	Acartiidae	Paralabidocera	Paralabidocera_grandispina_antarctica	173	99	Paralabidocera_grandispina_antarctica	Species	ArthropodaMaxillopodaCalanoidaAcartiidaeParalabidoceraParalabidocera_grandispina	0	0	0	0	0	0	0	0	0	0	0	0	0	0	0	0	0	0	0	0	0	0	0	0	0	0	0	0	0	0	0	0	0	0	0	0	0
Zotu1158	Metazoa	Arthropoda	Maxillopoda	Calanoida	Acartiidae	Paralabidocera	Paralabidocera_grandispina_antarctica	154	99	Paralabidocera_grandispina_antarctica	Species	ArthropodaMaxillopodaCalanoidaAcartiidaeParalabidoceraParalabidocera_grandispina	0	0	0	0	0	0	0	40	0	0	0	0	0	0	0	0	0	0	0	0	0	0	0	0	0	0	0	0	0	0	0	0	0	0	17	0	0
Zotu1172	Metazoa	Arthropoda	Maxillopoda	Calanoida	Acartiidae	Paralabidocera	Paralabidocera_grandispina_antarctica	153	99	Paralabidocera_grandispina_antarctica	Species	ArthropodaMaxillopodaCalanoidaAcartiidaeParalabidoceraParalabidocera_grandispina	0	0	0	0	0	0	0	0	0	0	0	0	0	0	0	0	0	0	0	0	0	0	0	0	0	0	0	0	0	0	0	0	0	0	0	0	0
Zotu1203	Metazoa	Arthropoda	Maxillopoda	Calanoida	Acartiidae	Paralabidocera	Paralabidocera_grandispina_antarctica	146	99	Paralabidocera_grandispina_antarctica	Species	ArthropodaMaxillopodaCalanoidaAcartiidaeParalabidoceraParalabidocera_grandispina	0	0	0	0	0	0	0	0	0	0	0	0	0	0	0	0	0	0	0	0	0	0	0	0	0	0	0	0	0	0	0	0	0	0	0	0	0
Zotu1204	Metazoa	Arthropoda	Maxillopoda	Calanoida	Acartiidae	Paralabidocera	Paralabidocera_grandispina_antarctica	152	99	Paralabidocera_grandispina_antarctica	Species	ArthropodaMaxillopodaCalanoidaAcartiidaeParalabidoceraParalabidocera_grandispina	0	0	0	0	0	0	0	0	0	0	0	0	0	0	0	0	0	0	0	0	0	0	0	0	0	0	0	0	0	0	152	0	0	0	0	0	0
Zotu1208	Metazoa	Arthropoda	Maxillopoda	Calanoida	Acartiidae	Paralabidocera	Paralabidocera_grandispina_antarctica	550	99	Paralabidocera_grandispina_antarctica	Species	ArthropodaMaxillopodaCalanoidaAcartiidaeParalabidoceraParalabidocera_grandispina	0	0	0	0	0	0	0	0	0	0	0	0	0	0	0	0	0	0	0	0	0	0	0	0	0	0	0	0	0	0	10	0	417	0	1	0	0
Zotu1221	Metazoa	Arthropoda	Maxillopoda	Calanoida	Acartiidae	Paralabidocera	Paralabidocera_grandispina_antarctica	284	99	Paralabidocera_grandispina_antarctica	Species	ArthropodaMaxillopodaCalanoidaAcartiidaeParalabidoceraParalabidocera_grandispina	0	0	0	9	0	0	0	58	0	0	0	0	0	0	0	0	0	0	0	0	0	0	0	0	0	0	0	0	0	0	1	0	0	0	0	0	0
Zotu1229	Metazoa	Arthropoda	Maxillopoda	Calanoida	Acartiidae	Paralabidocera	Paralabidocera_grandispina_antarctica	149	99	Paralabidocera_grandispina_antarctica	Species	ArthropodaMaxillopodaCalanoidaAcartiidaeParalabidoceraParalabidocera_grandispina	0	0	0	0	0	0	0	38	0	0	0	0	0	0	0	0	0	0	0	0	0	0	0	0	0	0	0	0	0	0	0	0	0	0	0	0	0
Zotu1289	Metazoa	Arthropoda	Maxillopoda	Calanoida	Acartiidae	Paralabidocera	Paralabidocera_grandispina_antarctica	135	99	Paralabidocera_grandispina_antarctica	Species	ArthropodaMaxillopodaCalanoidaAcartiidaeParalabidoceraParalabidocera_grandispina	0	0	0	0	0	0	0	0	0	0	0	0	0	0	0	0	0	0	0	0	0	0	0	0	0	0	0	0	0	0	0	0	0	0	0	0	0
Zotu1319	Metazoa	Arthropoda	Maxillopoda	Calanoida	Acartiidae	Paralabidocera	Paralabidocera_grandispina_antarctica	132	99	Paralabidocera_grandispina_antarctica	Species	ArthropodaMaxillopodaCalanoidaAcartiidaeParalabidoceraParalabidocera_grandispina	0	0	0	0	0	0	0	0	0	0	0	0	0	0	0	0	0	0	0	0	0	0	0	0	0	0	0	0	0	0	132	0	0	0	0	0	0
Zotu1346	Metazoa	Arthropoda	Maxillopoda	Calanoida	Acartiidae	Paralabidocera	Paralabidocera_grandispina_antarctica	118	99	Paralabidocera_grandispina_antarctica	Species	ArthropodaMaxillopodaCalanoidaAcartiidaeParalabidoceraParalabidocera_grandispina	0	0	0	0	0	0	0	0	0	0	0	0	0	0	0	0	0	0	0	0	0	0	0	0	0	0	0	0	0	0	118	0	0	0	0	0	0
Zotu1354	Metazoa	Arthropoda	Maxillopoda	Calanoida	Acartiidae	Paralabidocera	Paralabidocera_grandispina_antarctica	167	99	Paralabidocera_grandispina_antarctica	Species	ArthropodaMaxillopodaCalanoidaAcartiidaeParalabidoceraParalabidocera_grandispina	0	0	0	0	0	0	0	18	0	0	0	0	0	0	0	0	0	0	0	0	0	0	0	0	0	0	0	0	0	0	9	0	0	0	0	0	0
Zotu1455	Metazoa	Arthropoda	Maxillopoda	Calanoida	Acartiidae	Paralabidocera	Paralabidocera_grandispina_antarctica	147	99	Paralabidocera_grandispina_antarctica	Species	ArthropodaMaxillopodaCalanoidaAcartiidaeParalabidoceraParalabidocera_grandispina	0	0	0	0	0	0	0	0	0	0	0	0	0	0	0	0	0	0	0	0	0	0	0	0	0	0	0	0	0	0	0	0	0	0	0	0	0
Zotu1458	Metazoa	Arthropoda	Maxillopoda	Calanoida	Acartiidae	Paralabidocera	Paralabidocera_grandispina_antarctica	102	99	Paralabidocera_grandispina_antarctica	Species	ArthropodaMaxillopodaCalanoidaAcartiidaeParalabidoceraParalabidocera_grandispina	0	0	0	0	0	0	0	0	0	0	0	0	0	0	0	0	0	0	0	0	0	0	0	0	0	0	0	0	0	0	0	0	102	0	0	0	0
Zotu1472	Metazoa	Arthropoda	Maxillopoda	Calanoida	Acartiidae	Paralabidocera	Paralabidocera_grandispina_antarctica	111	99	Paralabidocera_grandispina_antarctica	Species	ArthropodaMaxillopodaCalanoidaAcartiidaeParalabidoceraParalabidocera_grandispina	0	0	0	0	0	0	0	0	0	0	0	0	0	0	0	0	0	0	0	0	0	0	0	0	0	0	0	0	0	0	111	0	0	0	0	0	0
Zotu1507	Metazoa	Arthropoda	Maxillopoda	Calanoida	Acartiidae	Paralabidocera	Paralabidocera_grandispina_antarctica	108	99	Paralabidocera_grandispina_antarctica	Species	ArthropodaMaxillopodaCalanoidaAcartiidaeParalabidoceraParalabidocera_grandispina	0	0	0	0	0	0	0	0	0	0	0	0	0	0	0	0	0	0	0	0	0	0	0	0	0	0	0	0	0	0	0	0	0	0	0	0	0
Zotu1520	Metazoa	Arthropoda	Maxillopoda	Calanoida	Acartiidae	Paralabidocera	Paralabidocera_grandispina_antarctica	152	99	Paralabidocera_grandispina_antarctica	Species	ArthropodaMaxillopodaCalanoidaAcartiidaeParalabidoceraParalabidocera_grandispina	0	0	0	0	0	0	0	0	0	0	0	0	0	0	0	0	0	0	0	0	0	0	0	0	0	0	0	0	0	0	1	0	0	0	0	0	0
Zotu1526	Metazoa	Arthropoda	Maxillopoda	Calanoida	Acartiidae	Paralabidocera	Paralabidocera_grandispina_antarctica	122	99	Paralabidocera_grandispina_antarctica	Species	ArthropodaMaxillopodaCalanoidaAcartiidaeParalabidoceraParalabidocera_grandispina	0	0	0	0	0	0	0	0	0	0	0	0	0	0	0	0	0	0	0	0	0	0	0	0	0	0	0	0	0	0	0	0	0	0	0	0	0
Zotu1540	Metazoa	Arthropoda	Maxillopoda	Calanoida	Acartiidae	Paralabidocera	Paralabidocera_grandispina_antarctica	150	99	Paralabidocera_grandispina_antarctica	Species	ArthropodaMaxillopodaCalanoidaAcartiidaeParalabidoceraParalabidocera_grandispina	0	0	0	0	0	0	0	0	0	0	0	0	0	0	0	0	0	0	0	0	0	0	0	0	0	0	0	0	0	0	66	0	0	0	0	0	0
Zotu1549	Metazoa	Arthropoda	Maxillopoda	Calanoida	Acartiidae	Paralabidocera	Paralabidocera_grandispina_antarctica	115	99	Paralabidocera_grandispina_antarctica	Species	ArthropodaMaxillopodaCalanoidaAcartiidaeParalabidoceraParalabidocera_grandispina	0	0	0	0	0	0	0	0	0	0	0	0	0	0	0	0	0	0	0	0	0	0	0	0	0	0	0	0	0	0	115	0	0	0	0	0	0
Zotu1555	Metazoa	Arthropoda	Maxillopoda	Calanoida	Acartiidae	Paralabidocera	Paralabidocera_grandispina_antarctica	136	99	Paralabidocera_grandispina_antarctica	Species	ArthropodaMaxillopodaCalanoidaAcartiidaeParalabidoceraParalabidocera_grandispina	0	0	0	0	0	0	0	0	0	0	0	0	0	0	0	0	0	0	0	0	0	0	0	0	0	0	0	0	0	0	0	0	0	0	0	0	0
Zotu1571	Metazoa	Arthropoda	Maxillopoda	Calanoida	Acartiidae	Paralabidocera	Paralabidocera_grandispina_antarctica	113	99	Paralabidocera_grandispina_antarctica	Species	ArthropodaMaxillopodaCalanoidaAcartiidaeParalabidoceraParalabidocera_grandispina	0	0	0	0	0	0	0	0	0	0	0	0	0	0	0	0	0	0	0	0	0	0	0	0	0	0	0	0	0	0	111	0	0	0	0	0	0
Zotu1575	Metazoa	Arthropoda	Maxillopoda	Calanoida	Acartiidae	Paralabidocera	Paralabidocera_grandispina_antarctica	107	99	Paralabidocera_grandispina_antarctica	Species	ArthropodaMaxillopodaCalanoidaAcartiidaeParalabidoceraParalabidocera_grandispina	0	0	0	0	0	0	0	0	0	0	0	0	0	0	0	0	0	0	0	0	0	0	0	0	0	0	0	0	0	0	0	0	0	0	0	0	0
Zotu1608	Metazoa	Arthropoda	Maxillopoda	Calanoida	Acartiidae	Paralabidocera	Paralabidocera_grandispina_antarctica	100	99	Paralabidocera_grandispina_antarctica	Species	ArthropodaMaxillopodaCalanoidaAcartiidaeParalabidoceraParalabidocera_grandispina	0	0	0	0	0	0	0	0	0	0	0	0	0	0	0	0	0	0	0	0	0	0	0	0	0	0	0	0	0	0	100	0	0	0	0	0	0
Zotu1678	Metazoa	Arthropoda	Maxillopoda	Calanoida	Acartiidae	Paralabidocera	Paralabidocera_grandispina_antarctica	80	99	Paralabidocera_grandispina_antarctica	Species	ArthropodaMaxillopodaCalanoidaAcartiidaeParalabidoceraParalabidocera_grandispina	0	0	0	0	0	0	0	0	0	0	0	0	0	0	0	0	0	0	0	0	0	0	0	0	0	0	0	0	0	0	0	0	0	0	0	0	0
Zotu1684	Metazoa	Arthropoda	Maxillopoda	Calanoida	Acartiidae	Paralabidocera	Paralabidocera_grandispina_antarctica	79	99	Paralabidocera_grandispina_antarctica	Species	ArthropodaMaxillopodaCalanoidaAcartiidaeParalabidoceraParalabidocera_grandispina	0	0	0	0	0	0	0	0	0	0	0	0	0	0	0	0	0	0	0	0	0	0	0	0	0	0	0	0	0	0	0	0	0	0	0	0	0
Zotu1687	Metazoa	Arthropoda	Maxillopoda	Calanoida	Acartiidae	Paralabidocera	Paralabidocera_grandispina_antarctica	89	99	Paralabidocera_grandispina_antarctica	Species	ArthropodaMaxillopodaCalanoidaAcartiidaeParalabidoceraParalabidocera_grandispina	0	0	0	0	0	0	0	0	0	0	0	0	0	0	0	0	0	0	0	0	0	0	0	0	0	0	0	0	0	0	0	0	0	0	89	0	0
Zotu1693	Metazoa	Arthropoda	Maxillopoda	Calanoida	Acartiidae	Paralabidocera	Paralabidocera_grandispina_antarctica	103	99	Paralabidocera_grandispina_antarctica	Species	ArthropodaMaxillopodaCalanoidaAcartiidaeParalabidoceraParalabidocera_grandispina	0	0	0	0	0	0	0	0	0	0	0	0	0	0	0	0	0	0	0	0	0	0	0	0	0	0	0	0	0	0	103	0	0	0	0	0	0
Zotu1708	Metazoa	Arthropoda	Maxillopoda	Calanoida	Acartiidae	Paralabidocera	Paralabidocera_grandispina_antarctica	96	99	Paralabidocera_grandispina_antarctica	Species	ArthropodaMaxillopodaCalanoidaAcartiidaeParalabidoceraParalabidocera_grandispina	0	0	0	0	0	0	0	0	0	0	0	0	6	0	0	0	0	0	0	0	0	0	0	0	0	0	0	0	0	0	0	0	0	0	0	0	0
Zotu1719	Metazoa	Arthropoda	Maxillopoda	Calanoida	Acartiidae	Paralabidocera	Paralabidocera_grandispina_antarctica	96	99	Paralabidocera_grandispina_antarctica	Species	ArthropodaMaxillopodaCalanoidaAcartiidaeParalabidoceraParalabidocera_grandispina	0	0	0	0	0	0	0	0	0	0	0	0	0	0	0	0	0	0	0	0	0	0	0	0	0	0	0	0	0	0	67	0	0	0	0	0	0
Zotu1808	Metazoa	Arthropoda	Maxillopoda	Calanoida	Acartiidae	Paralabidocera	Paralabidocera_grandispina_antarctica	96	99	Paralabidocera_grandispina_antarctica	Species	ArthropodaMaxillopodaCalanoidaAcartiidaeParalabidoceraParalabidocera_grandispina	0	0	0	0	0	0	0	0	0	0	0	0	0	0	0	0	0	0	0	0	0	0	0	0	0	0	0	0	0	0	86	0	0	0	1	0	0
Zotu1810	Metazoa	Arthropoda	Maxillopoda	Calanoida	Acartiidae	Paralabidocera	Paralabidocera_grandispina_antarctica	78	99	Paralabidocera_grandispina_antarctica	Species	ArthropodaMaxillopodaCalanoidaAcartiidaeParalabidoceraParalabidocera_grandispina	0	0	0	0	0	0	0	0	0	0	0	0	0	0	0	0	0	0	0	0	0	0	0	0	0	0	0	0	0	0	0	0	0	0	0	0	0
Zotu1823	Metazoa	Arthropoda	Maxillopoda	Calanoida	Acartiidae	Paralabidocera	Paralabidocera_grandispina_antarctica	84	99	Paralabidocera_grandispina_antarctica	Species	ArthropodaMaxillopodaCalanoidaAcartiidaeParalabidoceraParalabidocera_grandispina	0	0	0	0	0	0	0	0	0	0	0	0	0	0	0	0	0	0	0	0	0	0	0	0	0	0	0	0	0	0	0	0	0	0	0	0	0
Zotu1856	Metazoa	Arthropoda	Maxillopoda	Calanoida	Acartiidae	Paralabidocera	Paralabidocera_grandispina_antarctica	74	99	Paralabidocera_grandispina_antarctica	Species	ArthropodaMaxillopodaCalanoidaAcartiidaeParalabidoceraParalabidocera_grandispina	0	0	0	0	0	0	0	0	0	0	0	0	0	0	0	0	0	0	0	0	0	0	0	0	0	0	0	0	0	0	18	0	0	0	0	0	0
Zotu1894	Metazoa	Arthropoda	Maxillopoda	Calanoida	Acartiidae	Paralabidocera	Paralabidocera_grandispina_antarctica	69	99	Paralabidocera_grandispina_antarctica	Species	ArthropodaMaxillopodaCalanoidaAcartiidaeParalabidoceraParalabidocera_grandispina	0	0	0	0	0	0	0	0	0	0	0	0	0	0	0	0	0	0	0	0	0	0	0	0	0	0	0	0	0	0	0	0	0	0	0	0	0
Zotu1898	Metazoa	Arthropoda	Maxillopoda	Calanoida	Acartiidae	Paralabidocera	Paralabidocera_grandispina_antarctica	70	99	Paralabidocera_grandispina_antarctica	Species	ArthropodaMaxillopodaCalanoidaAcartiidaeParalabidoceraParalabidocera_grandispina	0	0	0	0	0	0	0	0	0	0	0	0	0	0	0	0	0	0	0	0	0	0	0	0	0	0	0	0	0	0	0	0	0	0	0	0	0
Zotu1899	Metazoa	Arthropoda	Maxillopoda	Calanoida	Acartiidae	Paralabidocera	Paralabidocera_grandispina_antarctica	75	99	Paralabidocera_grandispina_antarctica	Species	ArthropodaMaxillopodaCalanoidaAcartiidaeParalabidoceraParalabidocera_grandispina	0	0	0	0	0	0	0	0	0	0	0	0	0	0	0	0	0	0	0	0	0	0	0	0	0	0	0	0	0	0	0	0	0	0	0	0	0
Zotu1923	Metazoa	Arthropoda	Maxillopoda	Calanoida	Acartiidae	Paralabidocera	Paralabidocera_grandispina_antarctica	82	99	Paralabidocera_grandispina_antarctica	Species	ArthropodaMaxillopodaCalanoidaAcartiidaeParalabidoceraParalabidocera_grandispina	0	0	0	0	0	0	0	0	0	0	0	0	0	0	0	0	0	0	0	0	0	0	0	0	0	0	0	0	0	0	0	0	0	0	0	0	0
Zotu1956	Metazoa	Arthropoda	Maxillopoda	Calanoida	Acartiidae	Paralabidocera	Paralabidocera_grandispina_antarctica	76	99	Paralabidocera_grandispina_antarctica	Species	ArthropodaMaxillopodaCalanoidaAcartiidaeParalabidoceraParalabidocera_grandispina	0	0	0	0	0	0	0	10	0	0	0	0	0	0	0	0	0	0	0	0	0	0	0	0	0	0	0	0	0	0	23	0	0	0	0	0	0
Zotu1965	Metazoa	Arthropoda	Maxillopoda	Calanoida	Acartiidae	Paralabidocera	Paralabidocera_grandispina_antarctica	86	99	Paralabidocera_grandispina_antarctica	Species	ArthropodaMaxillopodaCalanoidaAcartiidaeParalabidoceraParalabidocera_grandispina	0	0	0	0	0	0	0	0	0	0	0	0	0	0	0	0	0	0	0	0	0	0	0	0	0	0	0	0	0	0	86	0	0	0	0	0	0
Zotu1974	Metazoa	Arthropoda	Maxillopoda	Calanoida	Acartiidae	Paralabidocera	Paralabidocera_grandispina_antarctica	81	99	Paralabidocera_grandispina_antarctica	Species	ArthropodaMaxillopodaCalanoidaAcartiidaeParalabidoceraParalabidocera_grandispina	0	0	0	0	0	0	0	0	0	0	0	0	0	0	0	0	0	0	0	0	0	0	0	0	0	0	0	0	0	0	43	0	0	0	0	0	0
Zotu1977	Metazoa	Arthropoda	Maxillopoda	Calanoida	Acartiidae	Paralabidocera	Paralabidocera_grandispina_antarctica	61	99	Paralabidocera_grandispina_antarctica	Species	ArthropodaMaxillopodaCalanoidaAcartiidaeParalabidoceraParalabidocera_grandispina	0	0	0	0	0	0	0	0	0	0	0	0	0	0	0	0	0	0	0	0	0	0	0	0	0	0	0	0	0	0	61	0	0	0	0	0	0
Zotu1979	Metazoa	Arthropoda	Maxillopoda	Calanoida	Acartiidae	Paralabidocera	Paralabidocera_grandispina_antarctica	74	99	Paralabidocera_grandispina_antarctica	Species	ArthropodaMaxillopodaCalanoidaAcartiidaeParalabidoceraParalabidocera_grandispina	0	0	0	0	0	0	0	0	0	0	0	0	0	0	0	0	0	0	0	0	0	0	0	0	0	0	0	0	0	0	74	0	0	0	0	0	0
Zotu2016	Metazoa	Arthropoda	Maxillopoda	Calanoida	Acartiidae	Paralabidocera	Paralabidocera_grandispina_antarctica	64	99	Paralabidocera_grandispina_antarctica	Species	ArthropodaMaxillopodaCalanoidaAcartiidaeParalabidoceraParalabidocera_grandispina	0	0	0	0	0	0	0	0	0	0	0	0	0	0	0	0	0	0	0	0	0	0	0	0	0	0	0	0	0	0	0	0	0	0	0	0	0
Zotu2047	Metazoa	Arthropoda	Maxillopoda	Calanoida	Acartiidae	Paralabidocera	Paralabidocera_grandispina_antarctica	69	99	Paralabidocera_grandispina_antarctica	Species	ArthropodaMaxillopodaCalanoidaAcartiidaeParalabidoceraParalabidocera_grandispina	0	0	0	0	0	0	0	0	0	0	0	0	0	0	0	0	0	0	0	0	0	0	0	0	0	0	0	0	0	0	69	0	0	0	0	0	0
Zotu2058	Metazoa	Arthropoda	Maxillopoda	Calanoida	Acartiidae	Paralabidocera	Paralabidocera_grandispina_antarctica	82	99	Paralabidocera_grandispina_antarctica	Species	ArthropodaMaxillopodaCalanoidaAcartiidaeParalabidoceraParalabidocera_grandispina	0	0	0	0	0	0	0	0	0	0	0	0	0	0	0	0	0	0	0	0	0	0	0	0	0	0	0	0	0	0	1	0	0	0	0	0	0
Zotu2069	Metazoa	Arthropoda	Maxillopoda	Calanoida	Acartiidae	Paralabidocera	Paralabidocera_grandispina_antarctica	72	99	Paralabidocera_grandispina_antarctica	Species	ArthropodaMaxillopodaCalanoidaAcartiidaeParalabidoceraParalabidocera_grandispina	0	0	0	0	0	0	0	0	0	0	0	0	0	0	0	0	0	0	0	0	0	0	0	0	0	0	0	0	0	0	0	0	0	0	0	0	0
Zotu2100	Metazoa	Arthropoda	Maxillopoda	Calanoida	Acartiidae	Paralabidocera	Paralabidocera_grandispina_antarctica	61	99	Paralabidocera_grandispina_antarctica	Species	ArthropodaMaxillopodaCalanoidaAcartiidaeParalabidoceraParalabidocera_grandispina	0	0	0	0	0	0	0	0	0	0	0	0	0	0	0	0	0	0	0	0	0	0	0	0	0	0	0	0	0	0	0	0	0	0	0	0	0
Zotu2102	Metazoa	Arthropoda	Maxillopoda	Calanoida	Acartiidae	Paralabidocera	Paralabidocera_grandispina_antarctica	56	99	Paralabidocera_grandispina_antarctica	Species	ArthropodaMaxillopodaCalanoidaAcartiidaeParalabidoceraParalabidocera_grandispina	0	0	0	0	0	0	0	0	0	0	0	0	0	0	0	0	0	0	0	0	0	0	0	0	0	0	0	0	0	0	0	0	0	0	0	0	0
Zotu2117	Metazoa	Arthropoda	Maxillopoda	Calanoida	Acartiidae	Paralabidocera	Paralabidocera_grandispina_antarctica	58	99	Paralabidocera_grandispina_antarctica	Species	ArthropodaMaxillopodaCalanoidaAcartiidaeParalabidoceraParalabidocera_grandispina	0	0	0	0	0	0	0	0	0	0	0	0	0	0	0	0	0	0	0	0	0	0	0	0	0	0	0	0	0	0	58	0	0	0	0	0	0
Zotu2123	Metazoa	Arthropoda	Maxillopoda	Calanoida	Acartiidae	Paralabidocera	Paralabidocera_grandispina_antarctica	60	99	Paralabidocera_grandispina_antarctica	Species	ArthropodaMaxillopodaCalanoidaAcartiidaeParalabidoceraParalabidocera_grandispina	0	0	0	0	0	0	0	0	0	0	0	0	0	0	0	0	0	0	0	0	0	0	0	0	0	0	0	0	0	0	0	0	0	0	0	0	0
Zotu2128	Metazoa	Arthropoda	Maxillopoda	Calanoida	Acartiidae	Paralabidocera	Paralabidocera_grandispina_antarctica	74	99	Paralabidocera_grandispina_antarctica	Species	ArthropodaMaxillopodaCalanoidaAcartiidaeParalabidoceraParalabidocera_grandispina	0	0	0	0	0	0	0	0	0	0	0	0	0	0	0	0	0	0	0	0	0	0	0	0	0	0	0	0	0	0	0	0	0	0	0	0	0
Zotu2141	Metazoa	Arthropoda	Maxillopoda	Calanoida	Acartiidae	Paralabidocera	Paralabidocera_grandispina_antarctica	75	99	Paralabidocera_grandispina_antarctica	Species	ArthropodaMaxillopodaCalanoidaAcartiidaeParalabidoceraParalabidocera_grandispina	0	0	0	0	0	0	0	0	0	0	0	0	0	0	0	0	0	0	0	0	0	0	0	0	0	0	0	0	0	0	0	0	0	0	0	0	0
Zotu2150	Metazoa	Arthropoda	Maxillopoda	Calanoida	Acartiidae	Paralabidocera	Paralabidocera_grandispina_antarctica	97	99	Paralabidocera_grandispina_antarctica	Species	ArthropodaMaxillopodaCalanoidaAcartiidaeParalabidoceraParalabidocera_grandispina	0	0	0	0	0	0	0	0	0	0	0	0	0	0	0	0	0	0	0	0	0	0	0	0	0	0	0	0	0	0	0	0	0	0	0	0	0
Zotu2152	Metazoa	Arthropoda	Maxillopoda	Calanoida	Acartiidae	Paralabidocera	Paralabidocera_grandispina_antarctica	51	99	Paralabidocera_grandispina_antarctica	Species	ArthropodaMaxillopodaCalanoidaAcartiidaeParalabidoceraParalabidocera_grandispina	0	0	0	0	0	0	0	0	0	0	0	0	0	0	0	0	0	0	0	0	0	0	0	0	0	0	0	0	0	0	0	0	0	0	0	0	0
Zotu2163	Metazoa	Arthropoda	Maxillopoda	Calanoida	Acartiidae	Paralabidocera	Paralabidocera_grandispina_antarctica	57	99	Paralabidocera_grandispina_antarctica	Species	ArthropodaMaxillopodaCalanoidaAcartiidaeParalabidoceraParalabidocera_grandispina	0	0	0	0	0	0	0	52	0	0	0	0	0	0	0	0	0	0	0	0	0	0	0	0	0	0	0	0	0	0	0	0	0	0	0	0	0
Zotu2170	Metazoa	Arthropoda	Maxillopoda	Calanoida	Acartiidae	Paralabidocera	Paralabidocera_grandispina_antarctica	65	99	Paralabidocera_grandispina_antarctica	Species	ArthropodaMaxillopodaCalanoidaAcartiidaeParalabidoceraParalabidocera_grandispina	0	0	0	0	0	0	0	0	0	0	0	0	0	0	0	0	0	0	0	0	0	0	0	0	0	0	0	0	0	0	0	0	0	0	0	0	0
Zotu2178	Metazoa	Arthropoda	Maxillopoda	Calanoida	Acartiidae	Paralabidocera	Paralabidocera_grandispina_antarctica	77	99	Paralabidocera_grandispina_antarctica	Species	ArthropodaMaxillopodaCalanoidaAcartiidaeParalabidoceraParalabidocera_grandispina	0	0	0	0	0	0	0	0	0	0	0	0	0	0	0	0	0	0	0	0	0	0	0	0	0	0	0	0	0	0	77	0	0	0	0	0	0
Zotu2184	Metazoa	Arthropoda	Maxillopoda	Calanoida	Acartiidae	Paralabidocera	Paralabidocera_grandispina_antarctica	49	99	Paralabidocera_grandispina_antarctica	Species	ArthropodaMaxillopodaCalanoidaAcartiidaeParalabidoceraParalabidocera_grandispina	0	0	0	0	0	0	0	0	0	0	0	0	0	0	0	0	0	0	0	0	0	0	0	0	0	0	0	0	0	0	0	0	49	0	0	0	0
Zotu2191	Metazoa	Arthropoda	Maxillopoda	Calanoida	Acartiidae	Paralabidocera	Paralabidocera_grandispina_antarctica	46	99	Paralabidocera_grandispina_antarctica	Species	ArthropodaMaxillopodaCalanoidaAcartiidaeParalabidoceraParalabidocera_grandispina	0	0	0	0	0	0	0	0	0	0	0	0	0	0	0	0	0	0	0	0	0	0	0	0	0	0	0	0	0	0	46	0	0	0	0	0	0
Zotu2195	Metazoa	Arthropoda	Maxillopoda	Calanoida	Acartiidae	Paralabidocera	Paralabidocera_grandispina_antarctica	54	99	Paralabidocera_grandispina_antarctica	Species	ArthropodaMaxillopodaCalanoidaAcartiidaeParalabidoceraParalabidocera_grandispina	0	0	0	0	0	0	0	0	0	0	0	0	0	0	0	0	0	0	0	0	0	0	0	0	0	0	0	0	0	0	0	0	0	0	0	0	0
Zotu2203	Metazoa	Arthropoda	Maxillopoda	Calanoida	Acartiidae	Paralabidocera	Paralabidocera_grandispina_antarctica	56	99	Paralabidocera_grandispina_antarctica	Species	ArthropodaMaxillopodaCalanoidaAcartiidaeParalabidoceraParalabidocera_grandispina	0	0	0	0	0	0	0	0	0	0	0	0	0	0	0	0	0	0	0	0	0	0	0	0	0	0	0	0	0	0	1	0	0	0	0	0	0
Zotu2206	Metazoa	Arthropoda	Maxillopoda	Calanoida	Acartiidae	Paralabidocera	Paralabidocera_grandispina_antarctica	56	99	Paralabidocera_grandispina_antarctica	Species	ArthropodaMaxillopodaCalanoidaAcartiidaeParalabidoceraParalabidocera_grandispina	0	0	0	0	0	0	0	0	0	0	0	0	0	0	0	0	0	0	0	0	0	0	0	0	0	0	0	0	0	0	0	0	0	0	0	0	0
Zotu2215	Metazoa	Arthropoda	Maxillopoda	Calanoida	Acartiidae	Paralabidocera	Paralabidocera_grandispina_antarctica	57	99	Paralabidocera_grandispina_antarctica	Species	ArthropodaMaxillopodaCalanoidaAcartiidaeParalabidoceraParalabidocera_grandispina	0	0	0	0	0	0	0	0	0	0	0	0	0	0	0	0	0	0	0	0	0	0	0	0	0	0	0	0	0	0	0	0	0	0	0	0	0
Zotu2222	Metazoa	Arthropoda	Maxillopoda	Calanoida	Acartiidae	Paralabidocera	Paralabidocera_grandispina_antarctica	60	99	Paralabidocera_grandispina_antarctica	Species	ArthropodaMaxillopodaCalanoidaAcartiidaeParalabidoceraParalabidocera_grandispina	0	0	0	0	0	0	0	0	0	0	0	0	0	0	0	0	0	0	0	0	0	0	0	0	0	0	0	0	0	0	0	0	0	0	0	0	0
Zotu2225	Metazoa	Arthropoda	Maxillopoda	Calanoida	Acartiidae	Paralabidocera	Paralabidocera_grandispina_antarctica	57	99	Paralabidocera_grandispina_antarctica	Species	ArthropodaMaxillopodaCalanoidaAcartiidaeParalabidoceraParalabidocera_grandispina	0	0	0	0	0	0	0	0	0	0	0	0	0	0	0	0	0	0	0	0	0	0	0	0	0	0	0	0	0	0	0	0	0	0	0	0	0
Zotu2228	Metazoa	Arthropoda	Maxillopoda	Calanoida	Acartiidae	Paralabidocera	Paralabidocera_grandispina_antarctica	61	99	Paralabidocera_grandispina_antarctica	Species	ArthropodaMaxillopodaCalanoidaAcartiidaeParalabidoceraParalabidocera_grandispina	0	0	0	0	0	0	0	0	0	0	0	0	0	0	0	0	0	0	0	0	0	0	0	0	0	0	0	0	0	0	0	0	0	0	0	0	0
Zotu2239	Metazoa	Arthropoda	Maxillopoda	Calanoida	Acartiidae	Paralabidocera	Paralabidocera_grandispina_antarctica	55	99	Paralabidocera_grandispina_antarctica	Species	ArthropodaMaxillopodaCalanoidaAcartiidaeParalabidoceraParalabidocera_grandispina	0	0	0	0	0	0	0	0	0	0	0	0	0	0	0	0	0	0	0	0	0	0	0	0	0	0	0	0	0	0	0	0	0	0	0	0	0
Zotu2240	Metazoa	Arthropoda	Maxillopoda	Calanoida	Acartiidae	Paralabidocera	Paralabidocera_grandispina_antarctica	60	99	Paralabidocera_grandispina_antarctica	Species	ArthropodaMaxillopodaCalanoidaAcartiidaeParalabidoceraParalabidocera_grandispina	0	0	0	0	0	0	0	0	0	0	0	0	0	0	0	0	0	0	0	0	0	0	0	0	0	0	0	0	0	0	60	0	0	0	0	0	0
Zotu2259	Metazoa	Arthropoda	Maxillopoda	Calanoida	Acartiidae	Paralabidocera	Paralabidocera_grandispina_antarctica	53	99	Paralabidocera_grandispina_antarctica	Species	ArthropodaMaxillopodaCalanoidaAcartiidaeParalabidoceraParalabidocera_grandispina	0	0	0	0	0	0	0	0	0	0	0	0	0	0	0	0	0	0	0	0	0	0	0	0	0	0	0	0	0	0	0	0	0	0	0	0	0
Zotu2269	Metazoa	Arthropoda	Maxillopoda	Calanoida	Acartiidae	Paralabidocera	Paralabidocera_grandispina_antarctica	130	99	Paralabidocera_grandispina_antarctica	Species	ArthropodaMaxillopodaCalanoidaAcartiidaeParalabidoceraParalabidocera_grandispina	0	0	0	0	0	0	0	0	0	0	0	0	0	0	0	0	0	0	0	0	0	0	0	0	0	0	0	0	0	0	6	0	0	0	0	0	0
Zotu2301	Metazoa	Arthropoda	Maxillopoda	Calanoida	Acartiidae	Paralabidocera	Paralabidocera_grandispina_antarctica	54	99	Paralabidocera_grandispina_antarctica	Species	ArthropodaMaxillopodaCalanoidaAcartiidaeParalabidoceraParalabidocera_grandispina	0	0	0	0	0	0	0	0	0	0	0	0	0	0	0	0	0	0	0	0	0	0	0	0	0	0	0	0	0	0	0	0	0	0	0	0	0
Zotu2331	Metazoa	Arthropoda	Maxillopoda	Calanoida	Acartiidae	Paralabidocera	Paralabidocera_grandispina_antarctica	49	99	Paralabidocera_grandispina_antarctica	Species	ArthropodaMaxillopodaCalanoidaAcartiidaeParalabidoceraParalabidocera_grandispina	0	0	0	0	0	0	0	0	0	0	0	0	0	0	0	0	0	0	0	0	0	0	0	0	0	0	0	0	0	0	46	0	0	0	0	0	0
Zotu2337	Metazoa	Arthropoda	Maxillopoda	Calanoida	Acartiidae	Paralabidocera	Paralabidocera_grandispina_antarctica	44	99	Paralabidocera_grandispina_antarctica	Species	ArthropodaMaxillopodaCalanoidaAcartiidaeParalabidoceraParalabidocera_grandispina	0	0	0	0	0	0	0	0	0	0	0	0	0	0	0	0	0	0	0	0	0	0	0	0	0	0	0	0	0	0	0	0	0	0	44	0	0
Zotu2351	Metazoa	Arthropoda	Maxillopoda	Calanoida	Acartiidae	Paralabidocera	Paralabidocera_grandispina_antarctica	44	99	Paralabidocera_grandispina_antarctica	Species	ArthropodaMaxillopodaCalanoidaAcartiidaeParalabidoceraParalabidocera_grandispina	0	0	0	0	0	0	0	0	0	0	0	0	0	0	0	0	0	0	0	0	0	0	0	0	0	0	0	0	0	0	0	0	0	0	0	0	0
Zotu2353	Metazoa	Arthropoda	Maxillopoda	Calanoida	Acartiidae	Paralabidocera	Paralabidocera_grandispina_antarctica	58	99	Paralabidocera_grandispina_antarctica	Species	ArthropodaMaxillopodaCalanoidaAcartiidaeParalabidoceraParalabidocera_grandispina	0	0	0	0	0	0	0	0	0	0	0	0	0	0	0	0	0	0	0	0	0	0	0	0	0	0	0	0	0	0	0	0	0	0	0	0	0
Zotu2363	Metazoa	Arthropoda	Maxillopoda	Calanoida	Acartiidae	Paralabidocera	Paralabidocera_grandispina_antarctica	50	99	Paralabidocera_grandispina_antarctica	Species	ArthropodaMaxillopodaCalanoidaAcartiidaeParalabidoceraParalabidocera_grandispina	0	0	0	0	0	0	0	0	0	0	0	0	0	0	0	0	0	0	0	0	0	0	0	0	0	0	0	0	0	0	0	0	0	0	0	0	0
Zotu2367	Metazoa	Arthropoda	Maxillopoda	Calanoida	Acartiidae	Paralabidocera	Paralabidocera_grandispina_antarctica	57	99	Paralabidocera_grandispina_antarctica	Species	ArthropodaMaxillopodaCalanoidaAcartiidaeParalabidoceraParalabidocera_grandispina	0	0	0	0	0	0	0	0	0	0	0	0	0	0	0	0	0	0	0	0	0	0	0	0	0	0	0	0	0	0	0	0	0	0	0	0	0
Zotu2371	Metazoa	Arthropoda	Maxillopoda	Calanoida	Acartiidae	Paralabidocera	Paralabidocera_grandispina_antarctica	43	99	Paralabidocera_grandispina_antarctica	Species	ArthropodaMaxillopodaCalanoidaAcartiidaeParalabidoceraParalabidocera_grandispina	0	0	0	0	0	0	0	0	0	0	0	0	0	0	0	0	0	0	0	0	0	0	0	0	0	0	0	0	0	0	0	0	0	0	0	0	0
Zotu2416	Metazoa	Arthropoda	Maxillopoda	Calanoida	Acartiidae	Paralabidocera	Paralabidocera_grandispina_antarctica	49	99	Paralabidocera_grandispina_antarctica	Species	ArthropodaMaxillopodaCalanoidaAcartiidaeParalabidoceraParalabidocera_grandispina	0	0	0	0	0	0	0	0	0	0	0	0	0	0	0	0	0	0	0	0	0	0	0	0	0	0	0	0	0	0	0	0	49	0	0	0	0
Zotu2423	Metazoa	Arthropoda	Maxillopoda	Calanoida	Acartiidae	Paralabidocera	Paralabidocera_grandispina_antarctica	53	99	Paralabidocera_grandispina_antarctica	Species	ArthropodaMaxillopodaCalanoidaAcartiidaeParalabidoceraParalabidocera_grandispina	0	0	0	0	0	0	0	0	0	0	0	0	0	0	0	0	0	0	0	0	0	0	0	0	0	0	0	0	0	0	0	0	0	0	0	0	0
Zotu2465	Metazoa	Arthropoda	Maxillopoda	Calanoida	Acartiidae	Paralabidocera	Paralabidocera_grandispina_antarctica	64	99	Paralabidocera_grandispina_antarctica	Species	ArthropodaMaxillopodaCalanoidaAcartiidaeParalabidoceraParalabidocera_grandispina	0	0	0	0	0	0	0	0	0	0	0	0	0	0	0	0	0	0	0	0	0	0	0	0	0	0	0	0	0	0	21	0	0	0	0	0	0
Zotu2472	Metazoa	Arthropoda	Maxillopoda	Calanoida	Acartiidae	Paralabidocera	Paralabidocera_grandispina_antarctica	101	99	Paralabidocera_grandispina_antarctica	Species	ArthropodaMaxillopodaCalanoidaAcartiidaeParalabidoceraParalabidocera_grandispina	0	0	0	0	0	0	0	0	0	0	0	0	2	0	0	0	0	0	0	0	0	0	0	0	0	0	0	0	0	0	33	0	0	0	0	0	0
Zotu2486	Metazoa	Arthropoda	Maxillopoda	Calanoida	Acartiidae	Paralabidocera	Paralabidocera_grandispina_antarctica	59	99	Paralabidocera_grandispina_antarctica	Species	ArthropodaMaxillopodaCalanoidaAcartiidaeParalabidoceraParalabidocera_grandispina	0	0	0	0	0	0	0	0	0	0	0	0	0	0	0	0	0	0	0	0	0	0	0	0	0	0	0	0	0	0	0	0	0	0	0	0	0
Zotu2488	Metazoa	Arthropoda	Maxillopoda	Calanoida	Acartiidae	Paralabidocera	Paralabidocera_grandispina_antarctica	46	99	Paralabidocera_grandispina_antarctica	Species	ArthropodaMaxillopodaCalanoidaAcartiidaeParalabidoceraParalabidocera_grandispina	0	0	0	0	0	0	0	43	0	0	0	0	0	0	0	0	0	0	0	0	0	0	0	0	0	0	0	0	0	0	0	0	0	0	0	0	0
Zotu2494	Metazoa	Arthropoda	Maxillopoda	Calanoida	Acartiidae	Paralabidocera	Paralabidocera_grandispina_antarctica	42	99	Paralabidocera_grandispina_antarctica	Species	ArthropodaMaxillopodaCalanoidaAcartiidaeParalabidoceraParalabidocera_grandispina	0	0	0	0	0	0	0	0	0	0	0	0	0	0	0	0	0	0	0	0	0	0	0	0	0	0	0	0	0	0	42	0	0	0	0	0	0
Zotu2500	Metazoa	Arthropoda	Maxillopoda	Calanoida	Acartiidae	Paralabidocera	Paralabidocera_grandispina_antarctica	46	99	Paralabidocera_grandispina_antarctica	Species	ArthropodaMaxillopodaCalanoidaAcartiidaeParalabidoceraParalabidocera_grandispina	0	0	0	0	0	0	0	0	0	0	0	0	0	0	0	0	0	0	0	0	0	0	0	0	0	0	0	0	0	0	0	0	0	0	0	0	0
Zotu2501	Metazoa	Arthropoda	Maxillopoda	Calanoida	Acartiidae	Paralabidocera	Paralabidocera_grandispina_antarctica	46	99	Paralabidocera_grandispina_antarctica	Species	ArthropodaMaxillopodaCalanoidaAcartiidaeParalabidoceraParalabidocera_grandispina	0	0	0	0	0	0	0	0	0	0	0	0	0	0	0	0	0	0	0	0	0	0	0	0	0	0	0	0	0	0	0	0	0	0	0	0	0
Zotu2523	Metazoa	Arthropoda	Maxillopoda	Calanoida	Acartiidae	Paralabidocera	Paralabidocera_grandispina_antarctica	48	99	Paralabidocera_grandispina_antarctica	Species	ArthropodaMaxillopodaCalanoidaAcartiidaeParalabidoceraParalabidocera_grandispina	0	0	0	0	0	0	0	0	0	0	0	0	0	0	0	0	0	0	0	0	0	0	0	0	0	0	0	0	0	0	48	0	0	0	0	0	0
Zotu2530	Metazoa	Arthropoda	Maxillopoda	Calanoida	Acartiidae	Paralabidocera	Paralabidocera_grandispina_antarctica	41	99	Paralabidocera_grandispina_antarctica	Species	ArthropodaMaxillopodaCalanoidaAcartiidaeParalabidoceraParalabidocera_grandispina	0	0	0	0	0	0	0	0	0	0	0	0	0	0	0	0	0	0	0	0	0	0	0	0	0	0	0	0	0	0	0	0	0	0	0	0	0
Zotu2535	Metazoa	Arthropoda	Maxillopoda	Calanoida	Acartiidae	Paralabidocera	Paralabidocera_grandispina_antarctica	44	99	Paralabidocera_grandispina_antarctica	Species	ArthropodaMaxillopodaCalanoidaAcartiidaeParalabidoceraParalabidocera_grandispina	0	0	0	0	0	0	0	0	0	0	0	0	0	0	0	0	0	0	0	0	0	0	0	0	0	0	0	0	0	0	0	0	0	0	0	0	0
Zotu2536	Metazoa	Arthropoda	Maxillopoda	Calanoida	Acartiidae	Paralabidocera	Paralabidocera_grandispina_antarctica	42	99	Paralabidocera_grandispina_antarctica	Species	ArthropodaMaxillopodaCalanoidaAcartiidaeParalabidoceraParalabidocera_grandispina	0	0	0	0	0	0	0	0	0	0	0	0	0	0	0	0	0	0	0	0	0	0	0	0	0	0	0	0	0	0	0	0	0	0	0	0	0
Zotu2544	Metazoa	Arthropoda	Maxillopoda	Calanoida	Acartiidae	Paralabidocera	Paralabidocera_grandispina_antarctica	46	99	Paralabidocera_grandispina_antarctica	Species	ArthropodaMaxillopodaCalanoidaAcartiidaeParalabidoceraParalabidocera_grandispina	0	0	0	0	0	0	0	0	0	0	0	0	0	0	0	0	0	0	0	0	0	0	0	0	0	0	0	0	0	0	0	0	0	0	0	0	0
Zotu2582	Metazoa	Arthropoda	Maxillopoda	Calanoida	Acartiidae	Paralabidocera	Paralabidocera_grandispina_antarctica	34	99	Paralabidocera_grandispina_antarctica	Species	ArthropodaMaxillopodaCalanoidaAcartiidaeParalabidoceraParalabidocera_grandispina	0	0	0	0	0	0	0	0	0	0	0	0	0	0	0	0	0	0	0	0	0	0	0	0	0	0	0	0	0	0	0	0	0	0	0	0	0
Zotu2598	Metazoa	Arthropoda	Maxillopoda	Calanoida	Acartiidae	Paralabidocera	Paralabidocera_grandispina_antarctica	44	99	Paralabidocera_grandispina_antarctica	Species	ArthropodaMaxillopodaCalanoidaAcartiidaeParalabidoceraParalabidocera_grandispina	0	0	0	0	0	0	0	0	0	0	0	0	0	0	0	0	0	0	0	0	0	0	0	0	0	0	0	0	0	0	0	0	0	0	0	0	0
Zotu2601	Metazoa	Arthropoda	Maxillopoda	Calanoida	Acartiidae	Paralabidocera	Paralabidocera_grandispina_antarctica	44	99	Paralabidocera_grandispina_antarctica	Species	ArthropodaMaxillopodaCalanoidaAcartiidaeParalabidoceraParalabidocera_grandispina	0	0	0	0	0	0	0	0	0	0	0	0	0	0	0	0	0	0	0	0	0	0	0	0	0	0	0	0	0	0	44	0	0	0	0	0	0
Zotu2605	Metazoa	Arthropoda	Maxillopoda	Calanoida	Acartiidae	Paralabidocera	Paralabidocera_grandispina_antarctica	43	99	Paralabidocera_grandispina_antarctica	Species	ArthropodaMaxillopodaCalanoidaAcartiidaeParalabidoceraParalabidocera_grandispina	0	0	0	0	0	0	0	0	0	0	0	0	0	0	0	0	0	0	0	0	0	0	0	0	0	0	0	0	0	0	20	0	0	0	0	0	0
Zotu2626	Metazoa	Arthropoda	Maxillopoda	Calanoida	Acartiidae	Paralabidocera	Paralabidocera_grandispina_antarctica	35	99	Paralabidocera_grandispina_antarctica	Species	ArthropodaMaxillopodaCalanoidaAcartiidaeParalabidoceraParalabidocera_grandispina	0	0	0	0	0	0	0	0	0	0	0	0	0	0	0	0	0	0	0	0	0	0	0	0	0	0	0	0	0	0	0	0	0	0	0	0	0
Zotu2645	Metazoa	Arthropoda	Maxillopoda	Calanoida	Acartiidae	Paralabidocera	Paralabidocera_grandispina_antarctica	2283	99	Paralabidocera_grandispina_antarctica	Species	ArthropodaMaxillopodaCalanoidaAcartiidaeParalabidoceraParalabidocera_grandispina	0	0	49	0	0	0	0	3	0	0	0	0	0	1	0	0	0	0	0	0	0	0	0	0	0	0	0	0	0	0	436	0	318	0	23	0	0
Zotu2656	Metazoa	Arthropoda	Maxillopoda	Calanoida	Acartiidae	Paralabidocera	Paralabidocera_grandispina_antarctica	36	99	Paralabidocera_grandispina_antarctica	Species	ArthropodaMaxillopodaCalanoidaAcartiidaeParalabidoceraParalabidocera_grandispina	0	0	0	0	0	0	0	0	0	0	0	0	0	0	0	0	0	0	0	0	0	0	0	0	0	0	0	0	0	0	0	0	0	0	0	0	0
Zotu2713	Metazoa	Arthropoda	Maxillopoda	Calanoida	Acartiidae	Paralabidocera	Paralabidocera_grandispina_antarctica	47	99	Paralabidocera_grandispina_antarctica	Species	ArthropodaMaxillopodaCalanoidaAcartiidaeParalabidoceraParalabidocera_grandispina	0	0	0	0	0	0	0	0	0	0	0	0	0	0	0	0	0	0	0	0	0	0	0	0	0	0	0	0	0	0	0	0	0	0	0	0	0
Zotu2727	Metazoa	Arthropoda	Maxillopoda	Calanoida	Acartiidae	Paralabidocera	Paralabidocera_grandispina_antarctica	41	99	Paralabidocera_grandispina_antarctica	Species	ArthropodaMaxillopodaCalanoidaAcartiidaeParalabidoceraParalabidocera_grandispina	0	0	0	0	0	0	0	0	0	0	0	0	0	0	0	0	0	0	0	0	0	0	0	0	0	0	0	0	0	0	0	0	0	0	0	0	0
Zotu2740	Metazoa	Arthropoda	Maxillopoda	Calanoida	Acartiidae	Paralabidocera	Paralabidocera_grandispina_antarctica	116	99	Paralabidocera_grandispina_antarctica	Species	ArthropodaMaxillopodaCalanoidaAcartiidaeParalabidoceraParalabidocera_grandispina	0	0	0	0	0	0	0	0	0	1	0	0	0	0	0	0	0	0	0	0	0	0	0	0	0	0	0	0	0	0	4	0	0	0	0	0	0
Zotu2750	Metazoa	Arthropoda	Maxillopoda	Calanoida	Acartiidae	Paralabidocera	Paralabidocera_grandispina_antarctica	44	99	Paralabidocera_grandispina_antarctica	Species	ArthropodaMaxillopodaCalanoidaAcartiidaeParalabidoceraParalabidocera_grandispina	0	0	0	0	0	0	0	0	0	0	0	0	0	0	0	0	0	0	0	0	0	0	0	0	0	0	0	0	0	0	0	0	0	0	0	0	0
Zotu2758	Metazoa	Arthropoda	Maxillopoda	Calanoida	Acartiidae	Paralabidocera	Paralabidocera_grandispina_antarctica	35	99	Paralabidocera_grandispina_antarctica	Species	ArthropodaMaxillopodaCalanoidaAcartiidaeParalabidoceraParalabidocera_grandispina	0	0	0	0	0	0	0	0	0	0	0	0	0	0	0	0	0	0	0	0	0	0	0	0	0	0	0	0	0	0	0	0	0	0	0	0	0
Zotu2775	Metazoa	Arthropoda	Maxillopoda	Calanoida	Acartiidae	Paralabidocera	Paralabidocera_grandispina_antarctica	37	99	Paralabidocera_grandispina_antarctica	Species	ArthropodaMaxillopodaCalanoidaAcartiidaeParalabidoceraParalabidocera_grandispina	0	0	0	0	0	0	0	0	0	0	0	0	0	0	0	0	0	0	0	0	0	0	0	0	0	0	0	0	0	0	0	0	0	0	0	0	0
Zotu2779	Metazoa	Arthropoda	Maxillopoda	Calanoida	Acartiidae	Paralabidocera	Paralabidocera_grandispina_antarctica	39	99	Paralabidocera_grandispina_antarctica	Species	ArthropodaMaxillopodaCalanoidaAcartiidaeParalabidoceraParalabidocera_grandispina	0	0	0	0	0	0	0	0	0	0	0	0	0	0	0	0	0	0	0	0	0	0	0	0	0	0	0	0	0	0	0	0	0	0	0	0	0
Zotu2780	Metazoa	Arthropoda	Maxillopoda	Calanoida	Acartiidae	Paralabidocera	Paralabidocera_grandispina_antarctica	30	99	Paralabidocera_grandispina_antarctica	Species	ArthropodaMaxillopodaCalanoidaAcartiidaeParalabidoceraParalabidocera_grandispina	0	0	0	0	0	0	0	0	0	0	0	0	0	0	0	0	0	0	0	0	0	0	0	0	0	0	0	0	0	0	0	0	0	0	0	0	0
Zotu2813	Metazoa	Arthropoda	Maxillopoda	Calanoida	Acartiidae	Paralabidocera	Paralabidocera_grandispina_antarctica	35	99	Paralabidocera_grandispina_antarctica	Species	ArthropodaMaxillopodaCalanoidaAcartiidaeParalabidoceraParalabidocera_grandispina	0	0	0	0	0	0	0	0	0	0	0	0	0	0	0	0	0	0	0	0	0	0	0	0	0	0	0	0	0	0	0	0	0	0	0	0	0
Zotu2819	Metazoa	Arthropoda	Maxillopoda	Calanoida	Acartiidae	Paralabidocera	Paralabidocera_grandispina_antarctica	44	99	Paralabidocera_grandispina_antarctica	Species	ArthropodaMaxillopodaCalanoidaAcartiidaeParalabidoceraParalabidocera_grandispina	0	0	0	0	0	0	0	0	0	0	0	0	0	0	0	0	0	0	0	0	0	0	0	0	0	0	0	0	0	0	1	0	0	0	0	0	0
Zotu2823	Metazoa	Arthropoda	Maxillopoda	Calanoida	Acartiidae	Paralabidocera	Paralabidocera_grandispina_antarctica	37	99	Paralabidocera_grandispina_antarctica	Species	ArthropodaMaxillopodaCalanoidaAcartiidaeParalabidoceraParalabidocera_grandispina	0	0	0	0	0	0	0	0	0	0	0	0	0	0	0	0	0	0	0	0	0	0	0	0	0	0	0	0	0	0	0	0	0	0	0	0	0
Zotu2841	Metazoa	Arthropoda	Maxillopoda	Calanoida	Acartiidae	Paralabidocera	Paralabidocera_grandispina_antarctica	30	99	Paralabidocera_grandispina_antarctica	Species	ArthropodaMaxillopodaCalanoidaAcartiidaeParalabidoceraParalabidocera_grandispina	0	0	0	0	0	0	0	0	0	0	0	0	0	0	0	0	0	0	0	0	0	0	0	0	0	0	0	0	0	0	0	0	0	0	30	0	0
Zotu2852	Metazoa	Arthropoda	Maxillopoda	Calanoida	Acartiidae	Paralabidocera	Paralabidocera_grandispina_antarctica	33	99	Paralabidocera_grandispina_antarctica	Species	ArthropodaMaxillopodaCalanoidaAcartiidaeParalabidoceraParalabidocera_grandispina	0	0	0	0	0	0	0	0	0	0	0	0	0	0	0	0	0	0	0	0	0	0	0	0	0	0	0	0	0	0	33	0	0	0	0	0	0
Zotu2855	Metazoa	Arthropoda	Maxillopoda	Calanoida	Acartiidae	Paralabidocera	Paralabidocera_grandispina_antarctica	39	99	Paralabidocera_grandispina_antarctica	Species	ArthropodaMaxillopodaCalanoidaAcartiidaeParalabidoceraParalabidocera_grandispina	0	0	0	0	0	0	0	0	0	0	0	0	0	0	0	0	0	0	0	0	0	0	0	0	0	0	0	0	0	0	0	0	0	0	0	0	0
Zotu2858	Metazoa	Arthropoda	Maxillopoda	Calanoida	Acartiidae	Paralabidocera	Paralabidocera_grandispina_antarctica	32	99	Paralabidocera_grandispina_antarctica	Species	ArthropodaMaxillopodaCalanoidaAcartiidaeParalabidoceraParalabidocera_grandispina	0	0	0	0	0	0	0	32	0	0	0	0	0	0	0	0	0	0	0	0	0	0	0	0	0	0	0	0	0	0	0	0	0	0	0	0	0
Zotu2863	Metazoa	Arthropoda	Maxillopoda	Calanoida	Acartiidae	Paralabidocera	Paralabidocera_grandispina_antarctica	35	99	Paralabidocera_grandispina_antarctica	Species	ArthropodaMaxillopodaCalanoidaAcartiidaeParalabidoceraParalabidocera_grandispina	0	0	0	0	0	0	0	0	0	0	0	0	0	0	0	0	0	0	0	0	0	0	0	0	0	0	0	0	0	0	0	0	0	0	0	0	0
Zotu2886	Metazoa	Arthropoda	Maxillopoda	Calanoida	Acartiidae	Paralabidocera	Paralabidocera_grandispina_antarctica	43	99	Paralabidocera_grandispina_antarctica	Species	ArthropodaMaxillopodaCalanoidaAcartiidaeParalabidoceraParalabidocera_grandispina	0	0	0	0	0	0	0	0	0	0	0	0	0	0	0	0	0	0	0	0	0	0	0	0	0	0	0	0	0	0	0	0	0	0	0	0	0
Zotu2895	Metazoa	Arthropoda	Maxillopoda	Calanoida	Acartiidae	Paralabidocera	Paralabidocera_grandispina_antarctica	53	99	Paralabidocera_grandispina_antarctica	Species	ArthropodaMaxillopodaCalanoidaAcartiidaeParalabidoceraParalabidocera_grandispina	0	0	0	0	0	0	0	0	0	0	0	0	9	0	0	0	0	0	0	0	0	0	0	0	0	0	0	0	0	0	7	0	0	0	0	0	0
Zotu2902	Metazoa	Arthropoda	Maxillopoda	Calanoida	Acartiidae	Paralabidocera	Paralabidocera_grandispina_antarctica	32	99	Paralabidocera_grandispina_antarctica	Species	ArthropodaMaxillopodaCalanoidaAcartiidaeParalabidoceraParalabidocera_grandispina	0	0	0	0	0	0	0	0	0	0	0	0	0	0	0	0	0	0	0	0	0	0	0	0	0	0	0	0	0	0	0	0	0	0	0	0	0
Zotu2916	Metazoa	Arthropoda	Maxillopoda	Calanoida	Acartiidae	Paralabidocera	Paralabidocera_grandispina_antarctica	27	99	Paralabidocera_grandispina_antarctica	Species	ArthropodaMaxillopodaCalanoidaAcartiidaeParalabidoceraParalabidocera_grandispina	0	0	0	0	0	0	0	0	0	0	0	0	0	0	0	0	0	0	0	0	0	0	0	0	0	0	0	0	0	0	0	0	0	0	0	0	0
Zotu2918	Metazoa	Arthropoda	Maxillopoda	Calanoida	Acartiidae	Paralabidocera	Paralabidocera_grandispina_antarctica	45	99	Paralabidocera_grandispina_antarctica	Species	ArthropodaMaxillopodaCalanoidaAcartiidaeParalabidoceraParalabidocera_grandispina	0	0	0	0	0	0	0	0	0	0	0	0	0	0	0	0	0	0	0	0	0	0	0	0	0	0	0	0	0	0	0	0	0	0	0	0	0
Zotu2921	Metazoa	Arthropoda	Maxillopoda	Calanoida	Acartiidae	Paralabidocera	Paralabidocera_grandispina_antarctica	34	99	Paralabidocera_grandispina_antarctica	Species	ArthropodaMaxillopodaCalanoidaAcartiidaeParalabidoceraParalabidocera_grandispina	0	0	0	0	0	0	0	0	0	0	0	0	0	0	0	0	0	0	0	0	0	0	0	0	0	0	0	0	0	0	34	0	0	0	0	0	0
Zotu2924	Metazoa	Arthropoda	Maxillopoda	Calanoida	Acartiidae	Paralabidocera	Paralabidocera_grandispina_antarctica	36	99	Paralabidocera_grandispina_antarctica	Species	ArthropodaMaxillopodaCalanoidaAcartiidaeParalabidoceraParalabidocera_grandispina	0	0	0	0	0	0	0	0	0	0	0	0	0	0	0	0	0	0	0	0	0	0	0	0	0	0	0	0	0	0	0	0	0	0	0	0	0
Zotu2926	Metazoa	Arthropoda	Maxillopoda	Calanoida	Acartiidae	Paralabidocera	Paralabidocera_grandispina_antarctica	33	99	Paralabidocera_grandispina_antarctica	Species	ArthropodaMaxillopodaCalanoidaAcartiidaeParalabidoceraParalabidocera_grandispina	0	0	0	0	0	0	0	0	0	0	0	0	0	0	0	0	0	0	0	0	0	0	0	0	0	0	0	0	0	0	32	0	0	0	0	0	0
Zotu2970	Metazoa	Arthropoda	Maxillopoda	Calanoida	Acartiidae	Paralabidocera	Paralabidocera_grandispina_antarctica	37	99	Paralabidocera_grandispina_antarctica	Species	ArthropodaMaxillopodaCalanoidaAcartiidaeParalabidoceraParalabidocera_grandispina	0	0	0	0	0	0	0	0	0	0	0	0	0	0	0	0	0	0	0	0	0	0	0	0	0	0	0	0	0	0	0	0	0	0	0	0	0
Zotu2988	Metazoa	Arthropoda	Maxillopoda	Calanoida	Acartiidae	Paralabidocera	Paralabidocera_grandispina_antarctica	30	99	Paralabidocera_grandispina_antarctica	Species	ArthropodaMaxillopodaCalanoidaAcartiidaeParalabidoceraParalabidocera_grandispina	0	0	0	0	0	0	0	0	0	0	0	0	0	0	0	0	0	0	0	0	0	0	0	0	0	0	0	0	0	0	0	0	0	0	0	0	0
Zotu2993	Metazoa	Arthropoda	Maxillopoda	Calanoida	Acartiidae	Paralabidocera	Paralabidocera_grandispina_antarctica	38	99	Paralabidocera_grandispina_antarctica	Species	ArthropodaMaxillopodaCalanoidaAcartiidaeParalabidoceraParalabidocera_grandispina	0	0	0	0	0	0	0	0	0	0	0	0	0	0	0	0	0	0	0	0	0	0	0	0	0	0	0	0	0	0	0	0	0	0	0	0	0
Zotu2994	Metazoa	Arthropoda	Maxillopoda	Calanoida	Acartiidae	Paralabidocera	Paralabidocera_grandispina_antarctica	24	99	Paralabidocera_grandispina_antarctica	Species	ArthropodaMaxillopodaCalanoidaAcartiidaeParalabidoceraParalabidocera_grandispina	0	0	0	0	0	0	0	0	0	0	0	0	0	0	0	0	0	0	0	0	0	0	0	0	0	0	0	0	0	0	24	0	0	0	0	0	0
Zotu3032	Metazoa	Arthropoda	Maxillopoda	Calanoida	Acartiidae	Paralabidocera	Paralabidocera_grandispina_antarctica	42	99	Paralabidocera_grandispina_antarctica	Species	ArthropodaMaxillopodaCalanoidaAcartiidaeParalabidoceraParalabidocera_grandispina	0	0	0	0	0	0	0	0	0	0	0	0	0	0	0	0	0	0	0	0	0	0	0	0	0	0	0	0	0	0	42	0	0	0	0	0	0
Zotu3054	Metazoa	Arthropoda	Maxillopoda	Calanoida	Acartiidae	Paralabidocera	Paralabidocera_grandispina_antarctica	33	99	Paralabidocera_grandispina_antarctica	Species	ArthropodaMaxillopodaCalanoidaAcartiidaeParalabidoceraParalabidocera_grandispina	0	0	0	0	0	0	0	0	0	0	0	0	0	0	0	0	0	0	0	0	0	0	0	0	0	0	0	0	0	0	24	0	0	0	0	0	0
Zotu3058	Metazoa	Arthropoda	Maxillopoda	Calanoida	Acartiidae	Paralabidocera	Paralabidocera_grandispina_antarctica	36	99	Paralabidocera_grandispina_antarctica	Species	ArthropodaMaxillopodaCalanoidaAcartiidaeParalabidoceraParalabidocera_grandispina	0	0	0	0	0	0	0	0	0	0	0	0	0	0	0	0	0	0	0	0	0	0	0	0	0	0	0	0	0	0	0	0	0	0	0	0	0
Zotu3086	Metazoa	Arthropoda	Maxillopoda	Calanoida	Acartiidae	Paralabidocera	Paralabidocera_grandispina_antarctica	32	99	Paralabidocera_grandispina_antarctica	Species	ArthropodaMaxillopodaCalanoidaAcartiidaeParalabidoceraParalabidocera_grandispina	0	0	0	0	0	0	0	0	0	0	0	0	0	0	0	0	0	0	0	0	0	0	0	0	0	0	0	0	0	0	0	0	0	0	0	0	0
Zotu3112	Metazoa	Arthropoda	Maxillopoda	Calanoida	Acartiidae	Paralabidocera	Paralabidocera_grandispina_antarctica	26	99	Paralabidocera_grandispina_antarctica	Species	ArthropodaMaxillopodaCalanoidaAcartiidaeParalabidoceraParalabidocera_grandispina	0	0	0	0	0	0	0	0	0	0	0	0	0	0	0	0	0	0	0	0	0	0	0	0	0	0	0	0	0	0	0	0	0	0	0	0	0
Zotu3116	Metazoa	Arthropoda	Maxillopoda	Calanoida	Acartiidae	Paralabidocera	Paralabidocera_grandispina_antarctica	26	99	Paralabidocera_grandispina_antarctica	Species	ArthropodaMaxillopodaCalanoidaAcartiidaeParalabidoceraParalabidocera_grandispina	0	0	0	0	0	0	0	7	0	0	0	0	0	0	0	0	0	0	0	0	0	0	0	0	0	0	0	0	0	0	0	0	0	0	0	0	0
Zotu3131	Metazoa	Arthropoda	Maxillopoda	Calanoida	Acartiidae	Paralabidocera	Paralabidocera_grandispina_antarctica	27	99	Paralabidocera_grandispina_antarctica	Species	ArthropodaMaxillopodaCalanoidaAcartiidaeParalabidoceraParalabidocera_grandispina	0	0	0	0	0	0	0	0	0	0	0	0	0	0	0	0	0	0	0	0	0	0	0	0	0	0	0	0	0	0	0	0	0	0	0	0	0
Zotu3134	Metazoa	Arthropoda	Maxillopoda	Calanoida	Acartiidae	Paralabidocera	Paralabidocera_grandispina_antarctica	29	99	Paralabidocera_grandispina_antarctica	Species	ArthropodaMaxillopodaCalanoidaAcartiidaeParalabidoceraParalabidocera_grandispina	0	0	0	0	0	0	0	0	0	0	0	0	0	0	0	0	0	0	0	0	0	0	0	0	0	0	0	0	0	0	0	0	0	0	0	0	0
Zotu3172	Metazoa	Arthropoda	Maxillopoda	Calanoida	Acartiidae	Paralabidocera	Paralabidocera_grandispina_antarctica	30	99	Paralabidocera_grandispina_antarctica	Species	ArthropodaMaxillopodaCalanoidaAcartiidaeParalabidoceraParalabidocera_grandispina	0	0	0	0	0	0	0	17	0	0	0	0	0	0	0	0	0	0	0	0	0	0	0	0	0	0	0	0	0	0	0	0	0	0	13	0	0
Zotu3188	Metazoa	Arthropoda	Maxillopoda	Calanoida	Acartiidae	Paralabidocera	Paralabidocera_grandispina_antarctica	26	99	Paralabidocera_grandispina_antarctica	Species	ArthropodaMaxillopodaCalanoidaAcartiidaeParalabidoceraParalabidocera_grandispina	0	0	0	0	0	0	0	0	0	0	0	0	0	0	0	0	0	0	0	0	0	0	0	0	0	0	0	0	0	0	0	0	0	0	0	0	0
Zotu3190	Metazoa	Arthropoda	Maxillopoda	Calanoida	Acartiidae	Paralabidocera	Paralabidocera_grandispina_antarctica	28	99	Paralabidocera_grandispina_antarctica	Species	ArthropodaMaxillopodaCalanoidaAcartiidaeParalabidoceraParalabidocera_grandispina	0	0	0	0	0	0	0	0	0	0	0	0	0	0	0	0	0	0	0	0	0	0	0	0	0	0	0	0	0	0	28	0	0	0	0	0	0
Zotu3195	Metazoa	Arthropoda	Maxillopoda	Calanoida	Acartiidae	Paralabidocera	Paralabidocera_grandispina_antarctica	40	99	Paralabidocera_grandispina_antarctica	Species	ArthropodaMaxillopodaCalanoidaAcartiidaeParalabidoceraParalabidocera_grandispina	0	0	0	0	0	0	0	0	0	0	0	0	0	0	0	0	0	0	0	0	0	0	0	0	0	0	0	0	0	0	0	0	0	0	28	0	0
Zotu3203	Metazoa	Arthropoda	Maxillopoda	Calanoida	Acartiidae	Paralabidocera	Paralabidocera_grandispina_antarctica	29	99	Paralabidocera_grandispina_antarctica	Species	ArthropodaMaxillopodaCalanoidaAcartiidaeParalabidoceraParalabidocera_grandispina	0	0	0	0	0	0	0	0	0	0	0	0	0	0	0	0	0	0	0	0	0	0	0	0	0	0	0	0	0	0	0	0	0	0	0	0	0
Zotu3226	Metazoa	Arthropoda	Maxillopoda	Calanoida	Acartiidae	Paralabidocera	Paralabidocera_grandispina_antarctica	24	99	Paralabidocera_grandispina_antarctica	Species	ArthropodaMaxillopodaCalanoidaAcartiidaeParalabidoceraParalabidocera_grandispina	0	0	0	0	0	0	0	0	0	0	0	0	0	0	0	0	0	0	0	0	0	0	0	0	0	0	0	0	0	0	0	0	0	0	0	0	0
Zotu3233	Metazoa	Arthropoda	Maxillopoda	Calanoida	Acartiidae	Paralabidocera	Paralabidocera_grandispina_antarctica	30	99	Paralabidocera_grandispina_antarctica	Species	ArthropodaMaxillopodaCalanoidaAcartiidaeParalabidoceraParalabidocera_grandispina	0	0	0	0	0	0	0	0	0	0	0	0	0	0	0	0	0	0	0	0	0	0	0	0	0	0	0	0	0	0	0	0	0	0	0	0	0
Zotu3261	Metazoa	Arthropoda	Maxillopoda	Calanoida	Acartiidae	Paralabidocera	Paralabidocera_grandispina_antarctica	29	99	Paralabidocera_grandispina_antarctica	Species	ArthropodaMaxillopodaCalanoidaAcartiidaeParalabidoceraParalabidocera_grandispina	0	0	0	0	0	0	0	0	0	0	0	0	0	0	0	0	0	0	0	0	0	0	0	0	0	0	0	0	0	0	0	0	0	0	1	0	0
Zotu3286	Metazoa	Arthropoda	Maxillopoda	Calanoida	Acartiidae	Paralabidocera	Paralabidocera_grandispina_antarctica	25	99	Paralabidocera_grandispina_antarctica	Species	ArthropodaMaxillopodaCalanoidaAcartiidaeParalabidoceraParalabidocera_grandispina	0	0	0	0	0	0	0	0	0	0	0	0	0	0	0	0	0	0	0	0	0	0	0	0	0	0	0	0	0	0	0	0	0	0	0	0	0
Zotu3309	Metazoa	Arthropoda	Maxillopoda	Calanoida	Acartiidae	Paralabidocera	Paralabidocera_grandispina_antarctica	30	99	Paralabidocera_grandispina_antarctica	Species	ArthropodaMaxillopodaCalanoidaAcartiidaeParalabidoceraParalabidocera_grandispina	0	0	0	0	0	0	0	0	0	0	0	0	0	0	0	0	0	0	0	0	0	0	0	0	0	0	0	0	0	0	0	0	0	0	30	0	0
Zotu3322	Metazoa	Arthropoda	Maxillopoda	Calanoida	Acartiidae	Paralabidocera	Paralabidocera_grandispina_antarctica	27	99	Paralabidocera_grandispina_antarctica	Species	ArthropodaMaxillopodaCalanoidaAcartiidaeParalabidoceraParalabidocera_grandispina	0	0	0	0	0	0	0	0	0	0	0	0	0	0	0	0	0	0	0	0	0	0	0	0	0	0	0	0	0	0	0	0	0	0	0	0	0
Zotu3335	Metazoa	Arthropoda	Maxillopoda	Calanoida	Acartiidae	Paralabidocera	Paralabidocera_grandispina_antarctica	30	99	Paralabidocera_grandispina_antarctica	Species	ArthropodaMaxillopodaCalanoidaAcartiidaeParalabidoceraParalabidocera_grandispina	0	0	0	0	0	0	0	0	0	0	0	0	0	0	0	0	0	0	0	0	0	0	0	0	0	0	0	0	0	0	0	0	0	0	0	0	0
Zotu3342	Metazoa	Arthropoda	Maxillopoda	Calanoida	Acartiidae	Paralabidocera	Paralabidocera_grandispina_antarctica	25	99	Paralabidocera_grandispina_antarctica	Species	ArthropodaMaxillopodaCalanoidaAcartiidaeParalabidoceraParalabidocera_grandispina	0	0	0	0	0	0	0	0	0	0	0	0	0	0	0	0	0	0	0	0	0	0	0	0	0	0	0	0	0	0	0	0	0	0	0	0	0
Zotu3346	Metazoa	Arthropoda	Maxillopoda	Calanoida	Acartiidae	Paralabidocera	Paralabidocera_grandispina_antarctica	27	99	Paralabidocera_grandispina_antarctica	Species	ArthropodaMaxillopodaCalanoidaAcartiidaeParalabidoceraParalabidocera_grandispina	0	0	0	0	0	0	0	0	0	0	0	0	0	0	0	0	0	0	0	0	0	0	0	0	0	0	0	0	0	0	0	0	0	0	0	0	0
Zotu3365	Metazoa	Arthropoda	Maxillopoda	Calanoida	Acartiidae	Paralabidocera	Paralabidocera_grandispina_antarctica	22	99	Paralabidocera_grandispina_antarctica	Species	ArthropodaMaxillopodaCalanoidaAcartiidaeParalabidoceraParalabidocera_grandispina	0	0	0	0	0	0	0	0	0	0	0	0	0	0	0	0	0	0	0	0	0	0	0	0	0	0	0	0	0	0	0	0	0	0	0	0	0
Zotu3381	Metazoa	Arthropoda	Maxillopoda	Calanoida	Acartiidae	Paralabidocera	Paralabidocera_grandispina_antarctica	25	99	Paralabidocera_grandispina_antarctica	Species	ArthropodaMaxillopodaCalanoidaAcartiidaeParalabidoceraParalabidocera_grandispina	0	0	0	0	0	0	0	0	0	0	0	0	0	0	0	0	0	0	0	0	0	0	0	0	0	0	0	0	0	0	0	0	0	0	0	0	0
Zotu3414	Metazoa	Arthropoda	Maxillopoda	Calanoida	Acartiidae	Paralabidocera	Paralabidocera_grandispina_antarctica	33	99	Paralabidocera_grandispina_antarctica	Species	ArthropodaMaxillopodaCalanoidaAcartiidaeParalabidoceraParalabidocera_grandispina	0	0	0	0	0	0	0	0	0	0	0	0	0	0	0	0	0	0	0	0	0	0	0	0	0	0	0	0	0	0	33	0	0	0	0	0	0
Zotu3429	Metazoa	Arthropoda	Maxillopoda	Calanoida	Acartiidae	Paralabidocera	Paralabidocera_grandispina_antarctica	20	99	Paralabidocera_grandispina_antarctica	Species	ArthropodaMaxillopodaCalanoidaAcartiidaeParalabidoceraParalabidocera_grandispina	0	0	0	0	0	0	0	0	0	0	0	0	0	0	0	0	0	0	0	0	0	0	0	0	0	0	0	0	0	0	0	0	0	0	0	0	0
Zotu3431	Metazoa	Arthropoda	Maxillopoda	Calanoida	Acartiidae	Paralabidocera	Paralabidocera_grandispina_antarctica	24	99	Paralabidocera_grandispina_antarctica	Species	ArthropodaMaxillopodaCalanoidaAcartiidaeParalabidoceraParalabidocera_grandispina	0	0	0	0	0	0	0	0	0	0	0	0	0	0	0	0	0	0	0	0	0	0	0	0	0	0	0	0	0	0	24	0	0	0	0	0	0
Zotu3458	Metazoa	Arthropoda	Maxillopoda	Calanoida	Acartiidae	Paralabidocera	Paralabidocera_grandispina_antarctica	29	99	Paralabidocera_grandispina_antarctica	Species	ArthropodaMaxillopodaCalanoidaAcartiidaeParalabidoceraParalabidocera_grandispina	0	0	0	0	0	0	0	0	0	0	0	0	0	0	0	0	0	0	0	0	0	0	0	0	0	0	0	0	0	0	0	0	0	0	0	0	0
Zotu3465	Metazoa	Arthropoda	Maxillopoda	Calanoida	Acartiidae	Paralabidocera	Paralabidocera_grandispina_antarctica	24	99	Paralabidocera_grandispina_antarctica	Species	ArthropodaMaxillopodaCalanoidaAcartiidaeParalabidoceraParalabidocera_grandispina	0	0	0	0	0	0	0	0	0	0	0	0	0	0	0	0	0	0	0	0	0	0	0	0	0	0	0	0	0	0	0	0	0	0	0	0	0
Zotu3472	Metazoa	Arthropoda	Maxillopoda	Calanoida	Acartiidae	Paralabidocera	Paralabidocera_grandispina_antarctica	23	99	Paralabidocera_grandispina_antarctica	Species	ArthropodaMaxillopodaCalanoidaAcartiidaeParalabidoceraParalabidocera_grandispina	0	0	0	0	0	0	0	0	0	0	0	0	0	0	0	0	0	0	0	0	0	0	0	0	0	0	0	0	0	0	0	0	0	0	0	0	0
Zotu3474	Metazoa	Arthropoda	Maxillopoda	Calanoida	Acartiidae	Paralabidocera	Paralabidocera_grandispina_antarctica	29	99	Paralabidocera_grandispina_antarctica	Species	ArthropodaMaxillopodaCalanoidaAcartiidaeParalabidoceraParalabidocera_grandispina	0	0	0	0	0	0	0	0	0	0	0	0	0	0	0	0	0	0	0	0	0	0	0	0	0	0	0	0	0	0	0	0	0	0	0	0	0
Zotu3479	Metazoa	Arthropoda	Maxillopoda	Calanoida	Acartiidae	Paralabidocera	Paralabidocera_grandispina_antarctica	30	99	Paralabidocera_grandispina_antarctica	Species	ArthropodaMaxillopodaCalanoidaAcartiidaeParalabidoceraParalabidocera_grandispina	0	0	0	0	0	0	0	0	0	0	0	0	0	0	0	0	0	0	0	0	0	0	0	0	0	0	0	0	0	0	30	0	0	0	0	0	0
Zotu3488	Metazoa	Arthropoda	Maxillopoda	Calanoida	Acartiidae	Paralabidocera	Paralabidocera_grandispina_antarctica	29	99	Paralabidocera_grandispina_antarctica	Species	ArthropodaMaxillopodaCalanoidaAcartiidaeParalabidoceraParalabidocera_grandispina	0	0	0	0	0	0	0	0	0	0	0	0	0	0	0	0	0	0	0	0	0	0	0	0	0	0	0	0	0	0	0	0	0	0	0	0	0
Zotu3513	Metazoa	Arthropoda	Maxillopoda	Calanoida	Acartiidae	Paralabidocera	Paralabidocera_grandispina_antarctica	25	99	Paralabidocera_grandispina_antarctica	Species	ArthropodaMaxillopodaCalanoidaAcartiidaeParalabidoceraParalabidocera_grandispina	0	0	0	0	0	0	0	0	0	0	0	0	0	0	0	0	0	0	0	0	0	0	0	0	0	0	0	0	0	0	0	0	0	0	0	0	0
Zotu3540	Metazoa	Arthropoda	Maxillopoda	Calanoida	Acartiidae	Paralabidocera	Paralabidocera_grandispina_antarctica	18	99	Paralabidocera_grandispina_antarctica	Species	ArthropodaMaxillopodaCalanoidaAcartiidaeParalabidoceraParalabidocera_grandispina	0	0	0	0	0	0	0	0	0	0	0	0	0	0	0	0	0	0	0	0	0	0	0	0	0	0	0	0	0	0	0	0	0	0	0	0	0
Zotu3546	Metazoa	Arthropoda	Maxillopoda	Calanoida	Acartiidae	Paralabidocera	Paralabidocera_grandispina_antarctica	27	99	Paralabidocera_grandispina_antarctica	Species	ArthropodaMaxillopodaCalanoidaAcartiidaeParalabidoceraParalabidocera_grandispina	0	0	0	0	0	0	0	0	0	0	0	0	0	0	0	0	0	0	0	0	0	0	0	0	0	0	0	0	0	0	0	0	0	0	0	0	0
Zotu3548	Metazoa	Arthropoda	Maxillopoda	Calanoida	Acartiidae	Paralabidocera	Paralabidocera_grandispina_antarctica	489	99	Paralabidocera_grandispina_antarctica	Species	ArthropodaMaxillopodaCalanoidaAcartiidaeParalabidoceraParalabidocera_grandispina	0	0	0	0	0	0	0	1	0	0	0	0	0	0	0	0	0	0	0	0	0	0	0	0	0	0	0	0	0	0	41	0	0	0	0	0	0
Zotu3550	Metazoa	Arthropoda	Maxillopoda	Calanoida	Acartiidae	Paralabidocera	Paralabidocera_grandispina_antarctica	28	99	Paralabidocera_grandispina_antarctica	Species	ArthropodaMaxillopodaCalanoidaAcartiidaeParalabidoceraParalabidocera_grandispina	0	0	0	0	0	0	0	0	0	0	0	0	0	0	0	0	0	0	0	0	0	0	0	0	0	0	0	0	0	0	0	0	0	0	0	0	0
Zotu3564	Metazoa	Arthropoda	Maxillopoda	Calanoida	Acartiidae	Paralabidocera	Paralabidocera_grandispina_antarctica	25	99	Paralabidocera_grandispina_antarctica	Species	ArthropodaMaxillopodaCalanoidaAcartiidaeParalabidoceraParalabidocera_grandispina	0	0	0	0	0	0	0	0	0	0	0	0	0	0	0	0	0	0	0	0	0	0	0	0	0	0	0	0	0	0	25	0	0	0	0	0	0
Zotu3588	Metazoa	Arthropoda	Maxillopoda	Calanoida	Acartiidae	Paralabidocera	Paralabidocera_grandispina_antarctica	20	99	Paralabidocera_grandispina_antarctica	Species	ArthropodaMaxillopodaCalanoidaAcartiidaeParalabidoceraParalabidocera_grandispina	0	0	0	0	0	0	0	0	0	0	0	0	0	0	0	0	0	0	0	0	0	0	0	0	0	0	0	0	0	0	0	0	0	0	0	0	0
Zotu3590	Metazoa	Arthropoda	Maxillopoda	Calanoida	Acartiidae	Paralabidocera	Paralabidocera_grandispina_antarctica	20	99	Paralabidocera_grandispina_antarctica	Species	ArthropodaMaxillopodaCalanoidaAcartiidaeParalabidoceraParalabidocera_grandispina	0	0	0	0	0	0	0	0	0	0	0	0	0	0	0	0	0	0	0	0	0	0	0	0	0	0	0	0	0	0	20	0	0	0	0	0	0
Zotu3593	Metazoa	Arthropoda	Maxillopoda	Calanoida	Acartiidae	Paralabidocera	Paralabidocera_grandispina_antarctica	22	99	Paralabidocera_grandispina_antarctica	Species	ArthropodaMaxillopodaCalanoidaAcartiidaeParalabidoceraParalabidocera_grandispina	0	0	0	0	0	0	0	0	0	0	0	0	0	0	0	0	0	0	0	0	0	0	0	0	0	0	0	0	0	0	0	0	0	0	0	0	0
Zotu3594	Metazoa	Arthropoda	Maxillopoda	Calanoida	Acartiidae	Paralabidocera	Paralabidocera_grandispina_antarctica	28	99	Paralabidocera_grandispina_antarctica	Species	ArthropodaMaxillopodaCalanoidaAcartiidaeParalabidoceraParalabidocera_grandispina	0	0	0	0	0	0	0	0	0	0	0	0	0	0	0	0	0	0	0	0	0	0	0	0	0	0	0	0	0	0	0	0	0	0	0	0	0
Zotu3595	Metazoa	Arthropoda	Maxillopoda	Calanoida	Acartiidae	Paralabidocera	Paralabidocera_grandispina_antarctica	20	99	Paralabidocera_grandispina_antarctica	Species	ArthropodaMaxillopodaCalanoidaAcartiidaeParalabidoceraParalabidocera_grandispina	0	0	0	0	0	0	0	0	0	0	0	0	0	0	0	0	0	0	0	0	0	0	0	0	0	0	0	0	0	0	0	0	0	0	0	0	0
Zotu3623	Metazoa	Arthropoda	Maxillopoda	Calanoida	Acartiidae	Paralabidocera	Paralabidocera_grandispina_antarctica	25	99	Paralabidocera_grandispina_antarctica	Species	ArthropodaMaxillopodaCalanoidaAcartiidaeParalabidoceraParalabidocera_grandispina	0	0	0	0	0	0	0	0	0	0	0	0	0	0	0	0	0	0	0	0	0	0	0	0	0	0	0	0	0	0	0	0	0	0	0	0	0
Zotu3638	Metazoa	Arthropoda	Maxillopoda	Calanoida	Acartiidae	Paralabidocera	Paralabidocera_grandispina_antarctica	17	99	Paralabidocera_grandispina_antarctica	Species	ArthropodaMaxillopodaCalanoidaAcartiidaeParalabidoceraParalabidocera_grandispina	0	0	0	0	0	0	0	0	0	0	0	0	0	0	0	0	0	0	0	0	0	0	0	0	0	0	0	0	0	0	0	0	0	0	0	0	0
Zotu3644	Metazoa	Arthropoda	Maxillopoda	Calanoida	Acartiidae	Paralabidocera	Paralabidocera_grandispina_antarctica	35	99	Paralabidocera_grandispina_antarctica	Species	ArthropodaMaxillopodaCalanoidaAcartiidaeParalabidoceraParalabidocera_grandispina	0	0	0	0	0	0	0	0	0	0	0	0	0	0	0	0	0	0	0	0	0	0	0	0	0	8	0	0	0	0	0	0	0	0	4	0	0
Zotu3658	Metazoa	Arthropoda	Maxillopoda	Calanoida	Acartiidae	Paralabidocera	Paralabidocera_grandispina_antarctica	23	99	Paralabidocera_grandispina_antarctica	Species	ArthropodaMaxillopodaCalanoidaAcartiidaeParalabidoceraParalabidocera_grandispina	0	0	0	0	0	0	0	0	0	0	0	0	0	0	0	0	0	0	0	0	0	0	0	0	0	0	0	0	0	0	0	0	0	0	0	0	0
Zotu3678	Metazoa	Arthropoda	Maxillopoda	Calanoida	Acartiidae	Paralabidocera	Paralabidocera_grandispina_antarctica	27	99	Paralabidocera_grandispina_antarctica	Species	ArthropodaMaxillopodaCalanoidaAcartiidaeParalabidoceraParalabidocera_grandispina	0	0	0	0	0	0	0	0	0	0	0	0	0	0	0	0	0	0	0	0	0	0	0	0	0	0	0	0	0	0	0	0	0	0	0	0	0
Zotu3686	Metazoa	Arthropoda	Maxillopoda	Calanoida	Acartiidae	Paralabidocera	Paralabidocera_grandispina_antarctica	18	99	Paralabidocera_grandispina_antarctica	Species	ArthropodaMaxillopodaCalanoidaAcartiidaeParalabidoceraParalabidocera_grandispina	0	0	0	0	0	0	0	0	0	0	0	0	0	0	0	0	0	0	0	0	0	0	0	0	0	0	0	0	0	0	0	0	0	0	0	0	0
Zotu3715	Metazoa	Arthropoda	Maxillopoda	Calanoida	Acartiidae	Paralabidocera	Paralabidocera_grandispina_antarctica	21	99	Paralabidocera_grandispina_antarctica	Species	ArthropodaMaxillopodaCalanoidaAcartiidaeParalabidoceraParalabidocera_grandispina	0	0	0	0	0	0	0	0	0	0	0	0	0	0	0	0	0	0	0	0	0	0	0	0	0	0	0	0	0	0	0	0	0	0	0	0	0
Zotu3746	Metazoa	Arthropoda	Maxillopoda	Calanoida	Acartiidae	Paralabidocera	Paralabidocera_grandispina_antarctica	20	99	Paralabidocera_grandispina_antarctica	Species	ArthropodaMaxillopodaCalanoidaAcartiidaeParalabidoceraParalabidocera_grandispina	0	0	0	0	0	0	0	0	0	0	0	0	0	0	0	0	0	0	0	0	0	0	0	0	0	0	0	0	0	0	0	0	0	0	0	0	0
Zotu3761	Metazoa	Arthropoda	Maxillopoda	Calanoida	Acartiidae	Paralabidocera	Paralabidocera_grandispina_antarctica	21	99	Paralabidocera_grandispina_antarctica	Species	ArthropodaMaxillopodaCalanoidaAcartiidaeParalabidoceraParalabidocera_grandispina	0	0	0	0	0	0	0	0	0	0	0	0	0	0	0	0	0	0	0	0	0	0	0	0	0	0	0	0	0	0	0	0	0	0	0	0	0
Zotu3763	Metazoa	Arthropoda	Maxillopoda	Calanoida	Acartiidae	Paralabidocera	Paralabidocera_grandispina_antarctica	74	99	Paralabidocera_grandispina_antarctica	Species	ArthropodaMaxillopodaCalanoidaAcartiidaeParalabidoceraParalabidocera_grandispina	0	0	0	0	0	0	0	0	0	0	0	0	0	0	0	0	0	0	0	0	0	0	0	0	0	0	0	0	0	0	0	0	0	0	0	0	0
Zotu3766	Metazoa	Arthropoda	Maxillopoda	Calanoida	Acartiidae	Paralabidocera	Paralabidocera_grandispina_antarctica	19	99	Paralabidocera_grandispina_antarctica	Species	ArthropodaMaxillopodaCalanoidaAcartiidaeParalabidoceraParalabidocera_grandispina	0	0	0	0	0	0	0	0	0	0	0	0	0	0	0	0	0	0	0	0	0	0	0	0	0	0	0	0	0	0	0	0	0	0	0	0	0
Zotu3767	Metazoa	Arthropoda	Maxillopoda	Calanoida	Acartiidae	Paralabidocera	Paralabidocera_grandispina_antarctica	18	99	Paralabidocera_grandispina_antarctica	Species	ArthropodaMaxillopodaCalanoidaAcartiidaeParalabidoceraParalabidocera_grandispina	0	0	0	0	0	0	0	0	0	0	0	0	0	0	0	0	0	0	0	0	0	0	0	0	0	0	0	0	0	0	0	0	0	0	0	0	0
Zotu3770	Metazoa	Arthropoda	Maxillopoda	Calanoida	Acartiidae	Paralabidocera	Paralabidocera_grandispina_antarctica	21	99	Paralabidocera_grandispina_antarctica	Species	ArthropodaMaxillopodaCalanoidaAcartiidaeParalabidoceraParalabidocera_grandispina	0	0	0	0	0	0	0	0	0	0	0	0	0	0	0	0	0	0	0	0	0	0	0	0	0	0	0	0	0	0	0	0	0	0	0	0	0
Zotu3775	Metazoa	Arthropoda	Maxillopoda	Calanoida	Acartiidae	Paralabidocera	Paralabidocera_grandispina_antarctica	37	99	Paralabidocera_grandispina_antarctica	Species	ArthropodaMaxillopodaCalanoidaAcartiidaeParalabidoceraParalabidocera_grandispina	0	0	0	0	0	0	0	0	0	0	0	0	1	0	0	0	0	0	0	0	0	0	0	0	0	0	0	0	0	0	1	0	0	0	0	0	0
Zotu3789	Metazoa	Arthropoda	Maxillopoda	Calanoida	Acartiidae	Paralabidocera	Paralabidocera_grandispina_antarctica	22	99	Paralabidocera_grandispina_antarctica	Species	ArthropodaMaxillopodaCalanoidaAcartiidaeParalabidoceraParalabidocera_grandispina	0	0	0	0	0	0	0	0	0	0	0	0	0	0	0	0	0	0	0	0	0	0	0	0	0	0	0	0	0	0	0	0	0	0	0	0	0
Zotu3815	Metazoa	Arthropoda	Maxillopoda	Calanoida	Acartiidae	Paralabidocera	Paralabidocera_grandispina_antarctica	24	99	Paralabidocera_grandispina_antarctica	Species	ArthropodaMaxillopodaCalanoidaAcartiidaeParalabidoceraParalabidocera_grandispina	0	0	0	0	0	0	0	0	0	0	0	0	0	0	0	0	0	0	0	0	0	0	0	0	0	0	0	0	0	0	0	0	0	0	0	0	0
Zotu3889	Metazoa	Arthropoda	Maxillopoda	Calanoida	Acartiidae	Paralabidocera	Paralabidocera_grandispina_antarctica	18	99	Paralabidocera_grandispina_antarctica	Species	ArthropodaMaxillopodaCalanoidaAcartiidaeParalabidoceraParalabidocera_grandispina	0	0	0	0	0	0	0	0	0	0	0	0	0	0	0	0	0	0	0	0	0	0	0	0	0	0	0	0	0	0	0	0	0	0	0	0	0
Zotu3891	Metazoa	Arthropoda	Maxillopoda	Calanoida	Acartiidae	Paralabidocera	Paralabidocera_grandispina_antarctica	35	99	Paralabidocera_grandispina_antarctica	Species	ArthropodaMaxillopodaCalanoidaAcartiidaeParalabidoceraParalabidocera_grandispina	0	0	0	0	0	0	0	0	0	0	0	0	0	1	0	0	0	0	0	0	0	0	0	0	0	0	0	0	0	0	4	0	0	0	0	0	0
Zotu3902	Metazoa	Arthropoda	Maxillopoda	Calanoida	Acartiidae	Paralabidocera	Paralabidocera_grandispina_antarctica	22	99	Paralabidocera_grandispina_antarctica	Species	ArthropodaMaxillopodaCalanoidaAcartiidaeParalabidoceraParalabidocera_grandispina	0	0	0	0	0	0	0	0	0	0	0	0	0	0	0	0	0	0	0	0	0	0	0	0	0	0	0	0	0	0	0	0	0	0	0	0	0
Zotu3905	Metazoa	Arthropoda	Maxillopoda	Calanoida	Acartiidae	Paralabidocera	Paralabidocera_grandispina_antarctica	16	99	Paralabidocera_grandispina_antarctica	Species	ArthropodaMaxillopodaCalanoidaAcartiidaeParalabidoceraParalabidocera_grandispina	0	0	0	0	0	0	0	0	0	0	0	0	0	0	0	0	0	0	0	0	0	0	0	0	0	0	0	0	0	0	0	0	0	0	0	0	0
Zotu3912	Metazoa	Arthropoda	Maxillopoda	Calanoida	Acartiidae	Paralabidocera	Paralabidocera_grandispina_antarctica	16	99	Paralabidocera_grandispina_antarctica	Species	ArthropodaMaxillopodaCalanoidaAcartiidaeParalabidoceraParalabidocera_grandispina	0	0	0	0	0	0	0	0	0	0	0	0	0	0	0	0	0	0	0	0	0	0	0	0	0	0	0	0	0	0	16	0	0	0	0	0	0
Zotu3931	Metazoa	Arthropoda	Maxillopoda	Calanoida	Acartiidae	Paralabidocera	Paralabidocera_grandispina_antarctica	17	99	Paralabidocera_grandispina_antarctica	Species	ArthropodaMaxillopodaCalanoidaAcartiidaeParalabidoceraParalabidocera_grandispina	0	0	0	0	0	0	0	0	0	0	0	0	0	0	0	0	0	0	0	0	0	0	0	0	0	0	0	0	0	0	0	0	0	0	0	0	0
Zotu3953	Metazoa	Arthropoda	Maxillopoda	Calanoida	Acartiidae	Paralabidocera	Paralabidocera_grandispina_antarctica	20	99	Paralabidocera_grandispina_antarctica	Species	ArthropodaMaxillopodaCalanoidaAcartiidaeParalabidoceraParalabidocera_grandispina	0	0	0	0	0	0	0	0	0	0	0	0	0	0	0	0	0	0	0	0	0	0	0	0	0	0	0	0	0	0	0	0	0	0	0	0	0
Zotu3966	Metazoa	Arthropoda	Maxillopoda	Calanoida	Acartiidae	Paralabidocera	Paralabidocera_grandispina_antarctica	17	99	Paralabidocera_grandispina_antarctica	Species	ArthropodaMaxillopodaCalanoidaAcartiidaeParalabidoceraParalabidocera_grandispina	0	0	0	0	0	0	0	0	0	0	0	0	0	0	0	0	0	0	0	0	0	0	0	0	0	0	0	0	0	0	17	0	0	0	0	0	0
Zotu3982	Metazoa	Arthropoda	Maxillopoda	Calanoida	Acartiidae	Paralabidocera	Paralabidocera_grandispina_antarctica	31	99	Paralabidocera_grandispina_antarctica	Species	ArthropodaMaxillopodaCalanoidaAcartiidaeParalabidoceraParalabidocera_grandispina	0	0	0	0	0	0	0	0	0	0	0	0	0	0	0	0	0	0	0	0	0	0	0	0	0	0	0	0	0	0	0	0	0	0	0	0	0
Zotu4013	Metazoa	Arthropoda	Maxillopoda	Calanoida	Acartiidae	Paralabidocera	Paralabidocera_grandispina_antarctica	22	99	Paralabidocera_grandispina_antarctica	Species	ArthropodaMaxillopodaCalanoidaAcartiidaeParalabidoceraParalabidocera_grandispina	0	0	0	0	0	0	0	0	0	0	0	0	0	0	0	0	0	0	0	0	0	0	0	0	0	0	0	0	0	0	0	0	0	0	0	0	0
Zotu4030	Metazoa	Arthropoda	Maxillopoda	Calanoida	Acartiidae	Paralabidocera	Paralabidocera_grandispina_antarctica	21	99	Paralabidocera_grandispina_antarctica	Species	ArthropodaMaxillopodaCalanoidaAcartiidaeParalabidoceraParalabidocera_grandispina	0	0	0	0	0	0	0	0	0	0	0	0	0	0	0	0	0	0	0	0	0	0	0	0	0	0	0	0	0	0	0	0	0	0	0	0	0
Zotu4032	Metazoa	Arthropoda	Maxillopoda	Calanoida	Acartiidae	Paralabidocera	Paralabidocera_grandispina_antarctica	13	99	Paralabidocera_grandispina_antarctica	Species	ArthropodaMaxillopodaCalanoidaAcartiidaeParalabidoceraParalabidocera_grandispina	0	0	0	0	0	0	0	0	0	0	0	0	0	0	0	0	0	0	0	0	0	0	0	0	0	0	0	0	0	0	0	0	0	0	0	0	0
Zotu4083	Metazoa	Arthropoda	Maxillopoda	Calanoida	Acartiidae	Paralabidocera	Paralabidocera_grandispina_antarctica	14	99	Paralabidocera_grandispina_antarctica	Species	ArthropodaMaxillopodaCalanoidaAcartiidaeParalabidoceraParalabidocera_grandispina	0	0	0	0	0	0	0	0	0	0	0	0	0	0	0	0	0	0	0	0	0	0	0	0	0	0	0	0	0	0	0	0	0	0	0	0	0
Zotu4086	Metazoa	Arthropoda	Maxillopoda	Calanoida	Acartiidae	Paralabidocera	Paralabidocera_grandispina_antarctica	21	99	Paralabidocera_grandispina_antarctica	Species	ArthropodaMaxillopodaCalanoidaAcartiidaeParalabidoceraParalabidocera_grandispina	0	0	0	0	0	0	0	0	0	0	0	0	0	0	0	0	0	0	0	0	0	0	0	0	0	0	0	0	0	0	0	0	0	0	0	0	0
Zotu4096	Metazoa	Arthropoda	Maxillopoda	Calanoida	Acartiidae	Paralabidocera	Paralabidocera_grandispina_antarctica	16	99	Paralabidocera_grandispina_antarctica	Species	ArthropodaMaxillopodaCalanoidaAcartiidaeParalabidoceraParalabidocera_grandispina	0	0	0	0	0	0	0	0	0	0	0	0	0	0	0	0	0	0	0	0	0	0	0	0	0	0	0	0	0	0	0	0	0	0	0	0	0
Zotu4132	Metazoa	Arthropoda	Maxillopoda	Calanoida	Acartiidae	Paralabidocera	Paralabidocera_grandispina_antarctica	16	99	Paralabidocera_grandispina_antarctica	Species	ArthropodaMaxillopodaCalanoidaAcartiidaeParalabidoceraParalabidocera_grandispina	0	0	0	0	0	0	0	0	0	0	0	0	0	0	0	0	0	0	0	0	0	0	0	0	0	0	0	0	0	0	0	0	0	0	0	0	0
Zotu4135	Metazoa	Arthropoda	Maxillopoda	Calanoida	Acartiidae	Paralabidocera	Paralabidocera_grandispina_antarctica	17	99	Paralabidocera_grandispina_antarctica	Species	ArthropodaMaxillopodaCalanoidaAcartiidaeParalabidoceraParalabidocera_grandispina	0	0	0	0	0	0	0	17	0	0	0	0	0	0	0	0	0	0	0	0	0	0	0	0	0	0	0	0	0	0	0	0	0	0	0	0	0
Zotu4166	Metazoa	Arthropoda	Maxillopoda	Calanoida	Acartiidae	Paralabidocera	Paralabidocera_grandispina_antarctica	16	99	Paralabidocera_grandispina_antarctica	Species	ArthropodaMaxillopodaCalanoidaAcartiidaeParalabidoceraParalabidocera_grandispina	0	0	0	0	0	0	0	0	0	0	0	0	0	0	0	0	0	0	0	0	0	0	0	0	0	16	0	0	0	0	0	0	0	0	0	0	0
Zotu4180	Metazoa	Arthropoda	Maxillopoda	Calanoida	Acartiidae	Paralabidocera	Paralabidocera_grandispina_antarctica	17	99	Paralabidocera_grandispina_antarctica	Species	ArthropodaMaxillopodaCalanoidaAcartiidaeParalabidoceraParalabidocera_grandispina	0	0	0	0	0	0	0	0	0	0	0	0	0	0	0	0	0	0	0	0	0	0	0	0	0	0	0	0	0	0	0	0	0	0	0	0	0
Zotu4181	Metazoa	Arthropoda	Maxillopoda	Calanoida	Acartiidae	Paralabidocera	Paralabidocera_grandispina_antarctica	13	99	Paralabidocera_grandispina_antarctica	Species	ArthropodaMaxillopodaCalanoidaAcartiidaeParalabidoceraParalabidocera_grandispina	0	0	0	0	0	0	0	0	0	0	0	0	0	0	0	0	0	0	0	0	0	0	0	0	0	0	0	0	0	0	0	0	0	0	0	0	0
Zotu4218	Metazoa	Arthropoda	Maxillopoda	Calanoida	Acartiidae	Paralabidocera	Paralabidocera_grandispina_antarctica	16	99	Paralabidocera_grandispina_antarctica	Species	ArthropodaMaxillopodaCalanoidaAcartiidaeParalabidoceraParalabidocera_grandispina	0	0	0	0	0	0	0	0	0	0	0	0	0	0	0	0	0	0	0	0	0	0	0	0	0	0	0	0	0	0	0	0	0	0	0	0	0
Zotu4232	Metazoa	Arthropoda	Maxillopoda	Calanoida	Acartiidae	Paralabidocera	Paralabidocera_grandispina_antarctica	17	99	Paralabidocera_grandispina_antarctica	Species	ArthropodaMaxillopodaCalanoidaAcartiidaeParalabidoceraParalabidocera_grandispina	0	0	0	0	0	0	0	0	0	0	0	0	0	0	0	0	0	0	0	0	0	0	0	0	0	0	0	0	0	0	0	0	0	0	0	0	0
Zotu4239	Metazoa	Arthropoda	Maxillopoda	Calanoida	Acartiidae	Paralabidocera	Paralabidocera_grandispina_antarctica	15	99	Paralabidocera_grandispina_antarctica	Species	ArthropodaMaxillopodaCalanoidaAcartiidaeParalabidoceraParalabidocera_grandispina	0	0	0	0	0	0	0	0	0	0	0	0	0	0	0	0	0	0	0	0	0	0	0	0	0	0	0	0	0	0	0	0	0	0	0	0	0
Zotu4284	Metazoa	Arthropoda	Maxillopoda	Calanoida	Acartiidae	Paralabidocera	Paralabidocera_grandispina_antarctica	16	99	Paralabidocera_grandispina_antarctica	Species	ArthropodaMaxillopodaCalanoidaAcartiidaeParalabidoceraParalabidocera_grandispina	0	0	0	0	0	0	0	0	0	0	0	0	0	0	0	0	0	0	0	0	0	0	0	0	0	0	0	0	0	0	0	0	0	0	0	0	0
Zotu4303	Metazoa	Arthropoda	Maxillopoda	Calanoida	Acartiidae	Paralabidocera	Paralabidocera_grandispina_antarctica	21	99	Paralabidocera_grandispina_antarctica	Species	ArthropodaMaxillopodaCalanoidaAcartiidaeParalabidoceraParalabidocera_grandispina	0	0	0	0	0	0	0	0	0	0	0	0	0	0	0	0	0	0	0	0	0	0	0	0	0	0	0	0	0	0	20	0	0	0	0	0	0
Zotu4311	Metazoa	Arthropoda	Maxillopoda	Calanoida	Acartiidae	Paralabidocera	Paralabidocera_grandispina_antarctica	15	99	Paralabidocera_grandispina_antarctica	Species	ArthropodaMaxillopodaCalanoidaAcartiidaeParalabidoceraParalabidocera_grandispina	0	0	0	0	0	0	0	0	0	0	0	0	0	0	0	0	0	0	0	0	0	0	0	0	0	0	0	0	0	0	0	0	0	0	0	0	0
Zotu4336	Metazoa	Arthropoda	Maxillopoda	Calanoida	Acartiidae	Paralabidocera	Paralabidocera_grandispina_antarctica	28	99	Paralabidocera_grandispina_antarctica	Species	ArthropodaMaxillopodaCalanoidaAcartiidaeParalabidoceraParalabidocera_grandispina	0	0	0	0	0	0	0	0	0	0	0	0	0	0	0	0	0	0	0	0	0	0	0	0	0	0	0	0	0	0	0	0	0	0	0	0	0
Zotu4383	Metazoa	Arthropoda	Maxillopoda	Calanoida	Acartiidae	Paralabidocera	Paralabidocera_grandispina_antarctica	12	99	Paralabidocera_grandispina_antarctica	Species	ArthropodaMaxillopodaCalanoidaAcartiidaeParalabidoceraParalabidocera_grandispina	0	0	0	0	0	0	0	0	0	0	0	0	0	0	0	0	0	0	0	0	0	0	0	0	0	0	0	0	0	0	0	0	0	0	0	0	0
Zotu4413	Metazoa	Arthropoda	Maxillopoda	Calanoida	Acartiidae	Paralabidocera	Paralabidocera_grandispina_antarctica	17	99	Paralabidocera_grandispina_antarctica	Species	ArthropodaMaxillopodaCalanoidaAcartiidaeParalabidoceraParalabidocera_grandispina	0	0	0	0	0	0	0	0	0	0	0	0	0	0	0	0	0	0	0	0	0	0	0	0	0	0	0	0	0	0	0	0	0	0	0	0	0
Zotu4417	Metazoa	Arthropoda	Maxillopoda	Calanoida	Acartiidae	Paralabidocera	Paralabidocera_grandispina_antarctica	19	99	Paralabidocera_grandispina_antarctica	Species	ArthropodaMaxillopodaCalanoidaAcartiidaeParalabidoceraParalabidocera_grandispina	0	0	0	0	0	0	0	0	0	0	0	0	0	0	0	0	0	0	0	0	0	0	0	0	0	0	0	0	0	0	0	0	0	0	0	0	0
Zotu4419	Metazoa	Arthropoda	Maxillopoda	Calanoida	Acartiidae	Paralabidocera	Paralabidocera_grandispina_antarctica	14	99	Paralabidocera_grandispina_antarctica	Species	ArthropodaMaxillopodaCalanoidaAcartiidaeParalabidoceraParalabidocera_grandispina	0	0	0	0	0	0	0	0	0	0	0	0	0	0	0	0	0	0	0	0	0	0	0	0	0	0	0	0	0	0	0	0	0	0	0	0	0
Zotu4435	Metazoa	Arthropoda	Maxillopoda	Calanoida	Acartiidae	Paralabidocera	Paralabidocera_grandispina_antarctica	15	99	Paralabidocera_grandispina_antarctica	Species	ArthropodaMaxillopodaCalanoidaAcartiidaeParalabidoceraParalabidocera_grandispina	0	0	0	0	0	0	0	0	0	0	0	0	0	0	0	0	0	0	0	0	0	0	0	0	0	0	0	0	0	0	0	0	0	0	0	0	0
Zotu4436	Metazoa	Arthropoda	Maxillopoda	Calanoida	Acartiidae	Paralabidocera	Paralabidocera_grandispina_antarctica	14	99	Paralabidocera_grandispina_antarctica	Species	ArthropodaMaxillopodaCalanoidaAcartiidaeParalabidoceraParalabidocera_grandispina	0	0	0	0	0	0	0	0	0	0	0	0	0	0	0	0	0	0	0	0	0	0	0	0	0	0	0	0	0	0	0	0	0	0	0	0	0
Zotu4455	Metazoa	Arthropoda	Maxillopoda	Calanoida	Acartiidae	Paralabidocera	Paralabidocera_grandispina_antarctica	19	99	Paralabidocera_grandispina_antarctica	Species	ArthropodaMaxillopodaCalanoidaAcartiidaeParalabidoceraParalabidocera_grandispina	0	0	0	0	0	0	0	0	0	0	0	0	0	0	0	0	0	0	0	0	0	0	0	0	0	0	0	0	0	0	0	0	0	0	0	0	0
Zotu4477	Metazoa	Arthropoda	Maxillopoda	Calanoida	Acartiidae	Paralabidocera	Paralabidocera_grandispina_antarctica	20	99	Paralabidocera_grandispina_antarctica	Species	ArthropodaMaxillopodaCalanoidaAcartiidaeParalabidoceraParalabidocera_grandispina	0	0	0	0	0	0	0	0	0	0	0	0	0	0	0	0	0	0	0	0	0	0	0	0	0	0	0	0	0	0	0	0	0	0	0	0	0
Zotu4513	Metazoa	Arthropoda	Maxillopoda	Calanoida	Acartiidae	Paralabidocera	Paralabidocera_grandispina_antarctica	109	99	Paralabidocera_grandispina_antarctica	Species	ArthropodaMaxillopodaCalanoidaAcartiidaeParalabidoceraParalabidocera_grandispina	0	0	0	0	0	0	0	0	0	15	0	0	0	0	0	0	0	0	0	0	0	0	0	0	0	0	0	0	0	0	13	0	2	0	0	0	0
Zotu452	Metazoa	Arthropoda	Maxillopoda	Calanoida	Acartiidae	Paralabidocera	Paralabidocera_grandispina_antarctica	845	99	Paralabidocera_grandispina_antarctica	Species	ArthropodaMaxillopodaCalanoidaAcartiidaeParalabidoceraParalabidocera_grandispina	0	0	0	0	0	0	0	10	0	0	0	0	0	0	0	0	0	0	0	0	0	0	0	0	0	0	0	0	0	0	0	0	0	0	7	0	0
Zotu4536	Metazoa	Arthropoda	Maxillopoda	Calanoida	Acartiidae	Paralabidocera	Paralabidocera_grandispina_antarctica	11	99	Paralabidocera_grandispina_antarctica	Species	ArthropodaMaxillopodaCalanoidaAcartiidaeParalabidoceraParalabidocera_grandispina	0	0	0	0	0	0	0	0	0	0	0	0	0	0	0	0	0	0	0	0	0	0	0	0	0	0	0	0	0	0	0	0	0	0	0	0	0
Zotu4570	Metazoa	Arthropoda	Maxillopoda	Calanoida	Acartiidae	Paralabidocera	Paralabidocera_grandispina_antarctica	13	99	Paralabidocera_grandispina_antarctica	Species	ArthropodaMaxillopodaCalanoidaAcartiidaeParalabidoceraParalabidocera_grandispina	0	0	0	0	0	0	0	0	0	0	0	0	0	0	0	0	0	0	0	0	0	0	0	0	0	0	0	0	0	0	0	0	0	0	0	0	0
Zotu459	Metazoa	Arthropoda	Maxillopoda	Calanoida	Acartiidae	Paralabidocera	Paralabidocera_grandispina_antarctica	2429	99	Paralabidocera_grandispina_antarctica	Species	ArthropodaMaxillopodaCalanoidaAcartiidaeParalabidoceraParalabidocera_grandispina	0	0	0	0	0	0	0	38	0	51	0	0	17	0	0	0	0	0	0	0	0	0	0	0	0	91	0	0	0	0	408	0	43	0	40	0	0
Zotu4609	Metazoa	Arthropoda	Maxillopoda	Calanoida	Acartiidae	Paralabidocera	Paralabidocera_grandispina_antarctica	15	99	Paralabidocera_grandispina_antarctica	Species	ArthropodaMaxillopodaCalanoidaAcartiidaeParalabidoceraParalabidocera_grandispina	0	0	0	0	0	0	0	0	0	0	0	0	0	0	0	0	0	0	0	0	0	0	0	0	0	0	0	0	0	0	0	0	0	0	0	0	0
Zotu4625	Metazoa	Arthropoda	Maxillopoda	Calanoida	Acartiidae	Paralabidocera	Paralabidocera_grandispina_antarctica	11	99	Paralabidocera_grandispina_antarctica	Species	ArthropodaMaxillopodaCalanoidaAcartiidaeParalabidoceraParalabidocera_grandispina	0	0	0	0	0	0	0	0	0	0	0	0	0	0	0	0	0	0	0	0	0	0	0	0	0	0	0	0	0	0	0	0	0	0	0	0	0
Zotu4643	Metazoa	Arthropoda	Maxillopoda	Calanoida	Acartiidae	Paralabidocera	Paralabidocera_grandispina_antarctica	20	99	Paralabidocera_grandispina_antarctica	Species	ArthropodaMaxillopodaCalanoidaAcartiidaeParalabidoceraParalabidocera_grandispina	0	0	0	0	0	0	0	0	0	0	0	0	0	0	0	0	0	0	0	0	0	0	0	0	0	0	0	0	0	0	0	0	0	0	0	0	0
Zotu4663	Metazoa	Arthropoda	Maxillopoda	Calanoida	Acartiidae	Paralabidocera	Paralabidocera_grandispina_antarctica	13	99	Paralabidocera_grandispina_antarctica	Species	ArthropodaMaxillopodaCalanoidaAcartiidaeParalabidoceraParalabidocera_grandispina	0	0	0	0	0	0	0	0	0	0	0	0	0	0	0	0	0	0	0	0	0	0	0	0	0	0	0	0	0	0	0	0	0	0	0	0	0
Zotu4668	Metazoa	Arthropoda	Maxillopoda	Calanoida	Acartiidae	Paralabidocera	Paralabidocera_grandispina_antarctica	19	99	Paralabidocera_grandispina_antarctica	Species	ArthropodaMaxillopodaCalanoidaAcartiidaeParalabidoceraParalabidocera_grandispina	0	0	0	0	0	0	0	0	0	0	0	0	0	0	0	0	0	0	0	0	0	0	0	0	0	0	0	0	0	0	0	0	0	0	0	0	0
Zotu4674	Metazoa	Arthropoda	Maxillopoda	Calanoida	Acartiidae	Paralabidocera	Paralabidocera_grandispina_antarctica	13	99	Paralabidocera_grandispina_antarctica	Species	ArthropodaMaxillopodaCalanoidaAcartiidaeParalabidoceraParalabidocera_grandispina	0	0	0	0	0	0	0	0	0	0	0	0	0	0	0	0	0	0	0	0	0	0	0	0	0	0	0	0	0	0	0	0	0	0	0	0	0
Zotu4675	Metazoa	Arthropoda	Maxillopoda	Calanoida	Acartiidae	Paralabidocera	Paralabidocera_grandispina_antarctica	10	99	Paralabidocera_grandispina_antarctica	Species	ArthropodaMaxillopodaCalanoidaAcartiidaeParalabidoceraParalabidocera_grandispina	0	0	0	0	0	0	0	0	0	0	0	0	0	0	0	0	0	0	0	0	0	0	0	0	0	0	0	0	0	0	0	0	0	0	0	0	0
Zotu4683	Metazoa	Arthropoda	Maxillopoda	Calanoida	Acartiidae	Paralabidocera	Paralabidocera_grandispina_antarctica	14	99	Paralabidocera_grandispina_antarctica	Species	ArthropodaMaxillopodaCalanoidaAcartiidaeParalabidoceraParalabidocera_grandispina	0	0	0	0	0	0	0	0	0	0	0	0	0	0	0	0	0	0	0	0	0	0	0	0	0	0	0	0	0	0	0	0	0	0	0	0	0
Zotu4692	Metazoa	Arthropoda	Maxillopoda	Calanoida	Acartiidae	Paralabidocera	Paralabidocera_grandispina_antarctica	18	99	Paralabidocera_grandispina_antarctica	Species	ArthropodaMaxillopodaCalanoidaAcartiidaeParalabidoceraParalabidocera_grandispina	0	0	0	0	0	0	0	0	0	0	0	0	0	0	0	0	0	0	0	0	0	0	0	0	0	0	0	0	0	0	0	0	0	0	0	0	0
Zotu4696	Metazoa	Arthropoda	Maxillopoda	Calanoida	Acartiidae	Paralabidocera	Paralabidocera_grandispina_antarctica	9	99	Paralabidocera_grandispina_antarctica	Species	ArthropodaMaxillopodaCalanoidaAcartiidaeParalabidoceraParalabidocera_grandispina	0	0	0	0	0	0	0	0	0	0	0	0	0	0	0	0	0	0	0	0	0	0	0	0	0	0	0	0	0	0	0	0	0	0	0	0	0
Zotu4698	Metazoa	Arthropoda	Maxillopoda	Calanoida	Acartiidae	Paralabidocera	Paralabidocera_grandispina_antarctica	14	99	Paralabidocera_grandispina_antarctica	Species	ArthropodaMaxillopodaCalanoidaAcartiidaeParalabidoceraParalabidocera_grandispina	0	0	0	0	0	0	0	0	0	0	0	0	0	0	0	0	0	0	0	0	0	0	0	0	0	0	0	0	0	0	0	0	0	0	0	0	0
Zotu4699	Metazoa	Arthropoda	Maxillopoda	Calanoida	Acartiidae	Paralabidocera	Paralabidocera_grandispina_antarctica	15	99	Paralabidocera_grandispina_antarctica	Species	ArthropodaMaxillopodaCalanoidaAcartiidaeParalabidoceraParalabidocera_grandispina	0	0	0	1	0	0	0	1	0	0	0	0	0	0	0	0	0	0	0	0	0	0	0	0	0	0	0	0	0	0	0	0	0	0	0	0	0
Zotu4700	Metazoa	Arthropoda	Maxillopoda	Calanoida	Acartiidae	Paralabidocera	Paralabidocera_grandispina_antarctica	11	99	Paralabidocera_grandispina_antarctica	Species	ArthropodaMaxillopodaCalanoidaAcartiidaeParalabidoceraParalabidocera_grandispina	0	0	0	0	0	0	0	0	0	0	0	0	0	0	0	0	0	0	0	0	0	0	0	0	0	0	0	0	0	0	0	0	0	0	0	0	0
Zotu4702	Metazoa	Arthropoda	Maxillopoda	Calanoida	Acartiidae	Paralabidocera	Paralabidocera_grandispina_antarctica	15	99	Paralabidocera_grandispina_antarctica	Species	ArthropodaMaxillopodaCalanoidaAcartiidaeParalabidoceraParalabidocera_grandispina	0	0	0	0	0	0	0	0	0	0	0	0	0	0	0	0	0	0	0	0	0	0	0	0	0	0	0	0	0	0	0	0	0	0	0	0	0
Zotu4739	Metazoa	Arthropoda	Maxillopoda	Calanoida	Acartiidae	Paralabidocera	Paralabidocera_grandispina_antarctica	15	99	Paralabidocera_grandispina_antarctica	Species	ArthropodaMaxillopodaCalanoidaAcartiidaeParalabidoceraParalabidocera_grandispina	0	0	0	0	0	0	0	0	0	0	0	0	0	0	0	0	0	0	0	0	0	0	0	0	0	0	0	0	0	0	1	0	0	0	0	0	0
Zotu4743	Metazoa	Arthropoda	Maxillopoda	Calanoida	Acartiidae	Paralabidocera	Paralabidocera_grandispina_antarctica	12	99	Paralabidocera_grandispina_antarctica	Species	ArthropodaMaxillopodaCalanoidaAcartiidaeParalabidoceraParalabidocera_grandispina	0	0	0	0	0	0	0	0	0	0	0	0	0	0	0	0	0	0	0	0	0	0	0	0	0	0	0	0	0	0	0	0	0	0	0	0	0
Zotu4766	Metazoa	Arthropoda	Maxillopoda	Calanoida	Acartiidae	Paralabidocera	Paralabidocera_grandispina_antarctica	14	99	Paralabidocera_grandispina_antarctica	Species	ArthropodaMaxillopodaCalanoidaAcartiidaeParalabidoceraParalabidocera_grandispina	0	0	0	0	0	0	0	0	0	0	0	0	0	0	0	0	0	0	0	0	0	0	0	0	0	0	0	0	0	0	0	0	0	0	0	0	0
Zotu477	Metazoa	Arthropoda	Maxillopoda	Calanoida	Acartiidae	Paralabidocera	Paralabidocera_grandispina_antarctica	954	99	Paralabidocera_grandispina_antarctica	Species	ArthropodaMaxillopodaCalanoidaAcartiidaeParalabidoceraParalabidocera_grandispina	0	0	0	0	0	0	0	0	0	0	0	0	0	0	0	0	0	0	0	0	0	0	0	0	0	0	0	0	0	0	327	0	195	0	172	0	0
Zotu4796	Metazoa	Arthropoda	Maxillopoda	Calanoida	Acartiidae	Paralabidocera	Paralabidocera_grandispina_antarctica	11	99	Paralabidocera_grandispina_antarctica	Species	ArthropodaMaxillopodaCalanoidaAcartiidaeParalabidoceraParalabidocera_grandispina	0	0	0	0	0	0	0	0	0	0	0	0	0	0	0	0	0	0	0	0	0	0	0	0	0	0	0	0	0	0	0	0	0	0	0	0	0
Zotu4818	Metazoa	Arthropoda	Maxillopoda	Calanoida	Acartiidae	Paralabidocera	Paralabidocera_grandispina_antarctica	17	99	Paralabidocera_grandispina_antarctica	Species	ArthropodaMaxillopodaCalanoidaAcartiidaeParalabidoceraParalabidocera_grandispina	0	0	0	0	0	0	0	0	0	0	0	0	0	0	0	0	0	0	0	0	0	0	0	0	0	0	0	0	0	0	0	0	0	0	0	0	0
Zotu482	Metazoa	Arthropoda	Maxillopoda	Calanoida	Acartiidae	Paralabidocera	Paralabidocera_grandispina_antarctica	1065	99	Paralabidocera_grandispina_antarctica	Species	ArthropodaMaxillopodaCalanoidaAcartiidaeParalabidoceraParalabidocera_grandispina	0	0	0	0	0	4	0	16	0	75	0	0	0	0	0	0	0	0	0	0	0	0	0	0	0	0	0	0	0	0	91	0	0	0	0	0	0
Zotu484	Metazoa	Arthropoda	Maxillopoda	Calanoida	Acartiidae	Paralabidocera	Paralabidocera_grandispina_antarctica	852	99	Paralabidocera_grandispina_antarctica	Species	ArthropodaMaxillopodaCalanoidaAcartiidaeParalabidoceraParalabidocera_grandispina	0	0	0	0	0	0	0	0	0	0	0	0	0	0	0	0	0	0	0	0	0	0	0	0	0	0	0	0	0	0	138	0	0	0	0	0	0
Zotu4858	Metazoa	Arthropoda	Maxillopoda	Calanoida	Acartiidae	Paralabidocera	Paralabidocera_grandispina_antarctica	17	99	Paralabidocera_grandispina_antarctica	Species	ArthropodaMaxillopodaCalanoidaAcartiidaeParalabidoceraParalabidocera_grandispina	0	0	0	0	0	0	0	0	0	0	0	0	0	0	0	0	0	0	0	0	0	0	0	0	0	0	0	0	0	0	0	0	0	0	0	0	0
Zotu4876	Metazoa	Arthropoda	Maxillopoda	Calanoida	Acartiidae	Paralabidocera	Paralabidocera_grandispina_antarctica	9	99	Paralabidocera_grandispina_antarctica	Species	ArthropodaMaxillopodaCalanoidaAcartiidaeParalabidoceraParalabidocera_grandispina	0	0	0	0	0	0	0	0	0	0	0	0	0	0	0	0	0	0	0	0	0	0	0	0	0	0	0	0	0	0	0	0	0	0	0	0	0
Zotu4883	Metazoa	Arthropoda	Maxillopoda	Calanoida	Acartiidae	Paralabidocera	Paralabidocera_grandispina_antarctica	14	99	Paralabidocera_grandispina_antarctica	Species	ArthropodaMaxillopodaCalanoidaAcartiidaeParalabidoceraParalabidocera_grandispina	0	0	0	0	0	0	0	0	0	0	0	0	0	0	0	0	0	0	0	0	0	0	0	0	0	0	0	0	0	0	1	0	0	0	0	0	0
Zotu4885	Metazoa	Arthropoda	Maxillopoda	Calanoida	Acartiidae	Paralabidocera	Paralabidocera_grandispina_antarctica	9	99	Paralabidocera_grandispina_antarctica	Species	ArthropodaMaxillopodaCalanoidaAcartiidaeParalabidoceraParalabidocera_grandispina	0	0	0	0	0	0	0	0	0	0	0	0	0	0	0	0	0	0	0	0	0	0	0	0	0	0	0	0	0	0	0	0	0	0	0	0	0
Zotu4892	Metazoa	Arthropoda	Maxillopoda	Calanoida	Acartiidae	Paralabidocera	Paralabidocera_grandispina_antarctica	8	99	Paralabidocera_grandispina_antarctica	Species	ArthropodaMaxillopodaCalanoidaAcartiidaeParalabidoceraParalabidocera_grandispina	0	0	0	0	0	0	0	0	0	0	0	0	0	0	0	0	0	0	0	0	0	0	0	0	0	8	0	0	0	0	0	0	0	0	0	0	0
Zotu4912	Metazoa	Arthropoda	Maxillopoda	Calanoida	Acartiidae	Paralabidocera	Paralabidocera_grandispina_antarctica	12	99	Paralabidocera_grandispina_antarctica	Species	ArthropodaMaxillopodaCalanoidaAcartiidaeParalabidoceraParalabidocera_grandispina	0	0	0	0	0	0	0	0	0	0	0	0	0	0	0	0	0	0	0	0	0	0	0	0	0	0	0	0	0	0	12	0	0	0	0	0	0
Zotu5	Metazoa	Arthropoda	Maxillopoda	Calanoida	Acartiidae	Paralabidocera	Paralabidocera_grandispina_antarctica	414298	99	Paralabidocera_grandispina_antarctica	Species	ArthropodaMaxillopodaCalanoidaAcartiidaeParalabidoceraParalabidocera_grandispina	0	122	24	3028	0	0	0	11064	0	1	0	0	4305	21969	20886	53	0	0	0	0	92	0	0	0	7	34	0	0	0	0	17457	0	1	0	11915	0	0
Zotu5028	Metazoa	Arthropoda	Maxillopoda	Calanoida	Acartiidae	Paralabidocera	Paralabidocera_grandispina_antarctica	13	99	Paralabidocera_grandispina_antarctica	Species	ArthropodaMaxillopodaCalanoidaAcartiidaeParalabidoceraParalabidocera_grandispina	0	0	0	0	0	0	0	0	0	0	0	0	0	0	0	0	0	0	0	0	0	0	0	0	0	0	0	0	0	0	0	0	0	0	0	0	0
Zotu5033	Metazoa	Arthropoda	Maxillopoda	Calanoida	Acartiidae	Paralabidocera	Paralabidocera_grandispina_antarctica	12	99	Paralabidocera_grandispina_antarctica	Species	ArthropodaMaxillopodaCalanoidaAcartiidaeParalabidoceraParalabidocera_grandispina	0	0	0	0	0	0	0	0	0	0	0	0	0	0	0	0	0	0	0	0	0	0	0	0	0	0	0	0	0	0	0	0	0	0	0	0	0
Zotu506	Metazoa	Arthropoda	Maxillopoda	Calanoida	Acartiidae	Paralabidocera	Paralabidocera_grandispina_antarctica	905	99	Paralabidocera_grandispina_antarctica	Species	ArthropodaMaxillopodaCalanoidaAcartiidaeParalabidoceraParalabidocera_grandispina	0	0	0	0	0	0	0	0	0	0	0	0	3	0	0	0	0	0	0	0	0	0	0	0	0	0	0	0	0	0	215	0	0	0	0	0	0
Zotu512	Metazoa	Arthropoda	Maxillopoda	Calanoida	Acartiidae	Paralabidocera	Paralabidocera_grandispina_antarctica	1663	99	Paralabidocera_grandispina_antarctica	Species	ArthropodaMaxillopodaCalanoidaAcartiidaeParalabidoceraParalabidocera_grandispina	0	0	0	0	0	0	0	34	0	0	0	0	28	0	0	0	0	0	0	0	0	0	0	0	0	0	0	0	0	0	257	0	14	0	3	0	0
Zotu5141	Metazoa	Arthropoda	Maxillopoda	Calanoida	Acartiidae	Paralabidocera	Paralabidocera_grandispina_antarctica	25	99	Paralabidocera_grandispina_antarctica	Species	ArthropodaMaxillopodaCalanoidaAcartiidaeParalabidoceraParalabidocera_grandispina	0	0	0	0	0	0	0	2	0	0	0	0	0	0	0	0	0	0	0	0	0	0	0	0	0	0	0	0	0	0	9	0	0	0	0	0	0
Zotu5149	Metazoa	Arthropoda	Maxillopoda	Calanoida	Acartiidae	Paralabidocera	Paralabidocera_grandispina_antarctica	9	99	Paralabidocera_grandispina_antarctica	Species	ArthropodaMaxillopodaCalanoidaAcartiidaeParalabidoceraParalabidocera_grandispina	0	0	0	0	0	0	0	0	0	0	0	0	0	0	0	0	0	0	0	0	0	0	0	0	0	0	0	0	0	0	9	0	0	0	0	0	0
Zotu551	Metazoa	Arthropoda	Maxillopoda	Calanoida	Acartiidae	Paralabidocera	Paralabidocera_grandispina_antarctica	566	99	Paralabidocera_grandispina_antarctica	Species	ArthropodaMaxillopodaCalanoidaAcartiidaeParalabidoceraParalabidocera_grandispina	0	0	0	0	0	0	0	0	0	0	0	0	0	0	0	0	0	0	0	0	0	0	0	0	0	0	0	0	0	0	0	0	0	0	0	0	0
Zotu562	Metazoa	Arthropoda	Maxillopoda	Calanoida	Acartiidae	Paralabidocera	Paralabidocera_grandispina_antarctica	641	99	Paralabidocera_grandispina_antarctica	Species	ArthropodaMaxillopodaCalanoidaAcartiidaeParalabidoceraParalabidocera_grandispina	0	0	0	0	0	13	0	22	0	0	0	0	0	0	0	0	0	0	0	0	0	0	0	0	0	0	0	0	0	0	10	0	0	0	0	0	0
Zotu600	Metazoa	Arthropoda	Maxillopoda	Calanoida	Acartiidae	Paralabidocera	Paralabidocera_grandispina_antarctica	549	99	Paralabidocera_grandispina_antarctica	Species	ArthropodaMaxillopodaCalanoidaAcartiidaeParalabidoceraParalabidocera_grandispina	0	0	0	0	0	0	0	13	0	18	0	0	0	0	0	0	0	0	0	0	0	0	0	0	0	0	0	0	0	0	3	0	0	0	16	0	0
Zotu669	Metazoa	Arthropoda	Maxillopoda	Calanoida	Acartiidae	Paralabidocera	Paralabidocera_grandispina_antarctica	446	99	Paralabidocera_grandispina_antarctica	Species	ArthropodaMaxillopodaCalanoidaAcartiidaeParalabidoceraParalabidocera_grandispina	0	0	0	0	0	0	0	0	0	0	0	0	0	446	0	0	0	0	0	0	0	0	0	0	0	0	0	0	0	0	0	0	0	0	0	0	0
Zotu696	Metazoa	Arthropoda	Maxillopoda	Calanoida	Acartiidae	Paralabidocera	Paralabidocera_grandispina_antarctica	744	99	Paralabidocera_grandispina_antarctica	Species	ArthropodaMaxillopodaCalanoidaAcartiidaeParalabidoceraParalabidocera_grandispina	0	0	0	0	0	0	0	2	0	0	0	0	40	0	0	0	0	0	0	0	0	0	0	0	0	0	0	0	0	0	38	0	0	0	8	0	0
Zotu706	Metazoa	Arthropoda	Maxillopoda	Calanoida	Acartiidae	Paralabidocera	Paralabidocera_grandispina_antarctica	412	99	Paralabidocera_grandispina_antarctica	Species	ArthropodaMaxillopodaCalanoidaAcartiidaeParalabidoceraParalabidocera_grandispina	0	0	0	0	0	0	0	0	0	0	0	0	0	0	0	0	0	0	0	0	0	0	0	0	0	0	0	0	0	0	1	0	390	0	0	0	0
Zotu713	Metazoa	Arthropoda	Maxillopoda	Calanoida	Acartiidae	Paralabidocera	Paralabidocera_grandispina_antarctica	407	99	Paralabidocera_grandispina_antarctica	Species	ArthropodaMaxillopodaCalanoidaAcartiidaeParalabidoceraParalabidocera_grandispina	0	0	0	0	0	0	0	0	0	0	0	0	0	0	0	0	0	0	0	0	0	0	0	0	0	0	0	0	0	0	0	0	0	0	0	0	0
Zotu823	Metazoa	Arthropoda	Maxillopoda	Calanoida	Acartiidae	Paralabidocera	Paralabidocera_grandispina_antarctica	639	99	Paralabidocera_grandispina_antarctica	Species	ArthropodaMaxillopodaCalanoidaAcartiidaeParalabidoceraParalabidocera_grandispina	0	0	0	0	0	0	0	1	0	0	0	0	0	0	0	0	0	0	0	0	0	0	0	0	0	0	0	0	0	0	0	0	0	0	0	0	0
Zotu840	Metazoa	Arthropoda	Maxillopoda	Calanoida	Acartiidae	Paralabidocera	Paralabidocera_grandispina_antarctica	628	99	Paralabidocera_grandispina_antarctica	Species	ArthropodaMaxillopodaCalanoidaAcartiidaeParalabidoceraParalabidocera_grandispina	0	0	0	17	0	0	0	0	0	0	0	0	0	0	0	0	0	0	0	0	0	0	0	0	0	0	0	0	0	0	143	0	1	0	0	0	0
Zotu841	Metazoa	Arthropoda	Maxillopoda	Calanoida	Acartiidae	Paralabidocera	Paralabidocera_grandispina_antarctica	394	99	Paralabidocera_grandispina_antarctica	Species	ArthropodaMaxillopodaCalanoidaAcartiidaeParalabidoceraParalabidocera_grandispina	0	0	0	7	0	0	0	0	0	27	0	0	0	0	0	0	0	0	0	0	0	0	0	0	0	0	0	0	0	0	18	0	184	0	0	0	0
Zotu916	Metazoa	Arthropoda	Maxillopoda	Calanoida	Acartiidae	Paralabidocera	Paralabidocera_grandispina_antarctica	287	99	Paralabidocera_grandispina_antarctica	Species	ArthropodaMaxillopodaCalanoidaAcartiidaeParalabidoceraParalabidocera_grandispina	0	0	0	0	0	0	0	0	0	0	0	0	0	0	0	0	0	0	0	0	0	0	0	0	0	0	0	0	0	0	0	0	271	0	0	0	0
Zotu939	Metazoa	Arthropoda	Maxillopoda	Calanoida	Acartiidae	Paralabidocera	Paralabidocera_grandispina_antarctica	232	99	Paralabidocera_grandispina_antarctica	Species	ArthropodaMaxillopodaCalanoidaAcartiidaeParalabidoceraParalabidocera_grandispina	0	0	0	0	0	0	0	0	0	0	0	0	0	0	0	0	0	0	0	0	0	0	0	0	0	0	0	0	0	0	160	0	0	0	0	0	0
Zotu960	Metazoa	Arthropoda	Maxillopoda	Calanoida	Acartiidae	Paralabidocera	Paralabidocera_grandispina_antarctica	238	99	Paralabidocera_grandispina_antarctica	Species	ArthropodaMaxillopodaCalanoidaAcartiidaeParalabidoceraParalabidocera_grandispina	0	0	0	0	0	0	0	6	0	0	0	0	0	0	0	0	0	0	0	0	0	0	0	0	0	0	0	0	0	0	2	0	0	0	0	0	0
Zotu970	Metazoa	Arthropoda	Maxillopoda	Calanoida	Acartiidae	Paralabidocera	Paralabidocera_grandispina_antarctica	241	99	Paralabidocera_grandispina_antarctica	Species	ArthropodaMaxillopodaCalanoidaAcartiidaeParalabidoceraParalabidocera_grandispina	0	0	0	0	0	0	0	0	0	0	0	0	0	0	0	0	0	0	0	0	0	0	0	0	0	0	0	0	0	0	239	0	0	0	1	0	0
Zotu982	Metazoa	Arthropoda	Maxillopoda	Calanoida	Acartiidae	Paralabidocera	Paralabidocera_grandispina_antarctica	315	99	Paralabidocera_grandispina_antarctica	Species	ArthropodaMaxillopodaCalanoidaAcartiidaeParalabidoceraParalabidocera_grandispina	0	0	0	0	0	0	0	21	0	0	0	0	0	0	0	0	0	0	0	0	0	0	0	0	0	14	0	0	0	0	26	0	0	0	92	0	0
Zotu984	Metazoa	Arthropoda	Maxillopoda	Calanoida	Acartiidae	Paralabidocera	Paralabidocera_grandispina_antarctica	227	99	Paralabidocera_grandispina_antarctica	Species	ArthropodaMaxillopodaCalanoidaAcartiidaeParalabidoceraParalabidocera_grandispina	0	0	0	0	0	0	0	0	0	0	0	0	0	0	0	0	0	0	0	0	0	0	0	0	0	0	0	0	0	0	0	0	0	0	0	0	0
Zotu149	Metazoa	Annelida	Polychaeta	Paraonidae	Paraonidae	Paraonidae	Paraonidae	4530	83	Paraonidae_spA	Family (no Order for this taxon)	AnnelidaPolychaetaParaonidaeParaonidaeAricideaAricidea_nolani	0	0	0	0	0	0	0	0	0	0	0	0	165	0	0	0	0	0	0	0	0	0	0	0	0	0	0	0	0	0	0	0	0	0	0	0	0
Zotu204	Metazoa	Annelida	Polychaeta	Paraonidae	Paraonidae	Paraonidae	Paraonidae	2604	83	Paraonidae_spA	Family (no Order for this taxon)	AnnelidaPolychaetaParaonidaeParaonidaeAricideaAricidea_nolani	0	0	0	0	0	0	0	0	0	0	0	0	1	0	0	0	0	0	0	0	0	0	0	0	0	0	0	0	0	0	0	0	0	0	0	0	0
Zotu8	Metazoa	Annelida	Polychaeta	Paraonidae	Paraonidae	Paraonidae	Paraonidae	161501	83	Paraonidae_spA	Family (no Order for this taxon)	AnnelidaPolychaetaParaonidaeParaonidaeAricideaAricidea_nolani	0	0	0	2	0	0	0	0	0	0	0	0	96030	0	0	0	0	0	0	0	0	0	0	0	0	14350	0	0	0	0	0	0	0	0	0	0	0
Zotu117	Metazoa	Annelida	Polychaeta	Paraonidae	Paraonidae	Paraonidae	Paraonidae	6530	83	Paraonidae_spB	Family (no Order for this taxon)	AnnelidaPolychaetaParaonidaeParaonidaeAricideaAricidea_nolani	0	0	0	2	0	0	0	0	0	0	0	0	6516	0	0	0	0	0	0	0	0	0	0	0	0	0	0	0	0	0	0	0	0	0	0	0	0
Zotu215	Metazoa	Annelida	Polychaeta	Paraonidae	Paraonidae	Paraonidae	Paraonidae	2468	83	Paraonidae_spB	Family (no Order for this taxon)	AnnelidaPolychaetaParaonidaeParaonidaeAricideaAricidea_nolani	0	0	0	1	0	0	0	0	0	0	0	0	262	0	0	0	0	0	0	0	0	0	0	0	0	0	0	0	0	0	0	0	0	0	0	0	0
Zotu260	Metazoa	Annelida	Polychaeta	Paraonidae	Paraonidae	Paraonidae	Paraonidae	1961	83	Paraonidae_spB	Family (no Order for this taxon)	AnnelidaPolychaetaParaonidaeParaonidaeAricideaAricidea_nolani	0	0	0	1	0	0	0	0	0	0	0	0	1941	0	0	0	0	0	0	0	0	0	0	0	0	0	0	0	0	0	0	0	0	0	0	0	0
Zotu400	Metazoa	Annelida	Polychaeta	Paraonidae	Paraonidae	Paraonidae	Paraonidae	1062	83	Paraonidae_spB	Family (no Order for this taxon)	AnnelidaPolychaetaParaonidaeParaonidaeAricideaAricidea_nolani	0	0	0	492	0	0	0	0	0	0	0	0	195	0	0	0	0	0	0	0	0	0	0	0	0	0	0	0	0	0	0	0	0	0	0	0	0
Zotu60	Metazoa	Annelida	Polychaeta	Paraonidae	Paraonidae	Paraonidae	Paraonidae	17386	83	Paraonidae_spB	Family (no Order for this taxon)	AnnelidaPolychaetaParaonidaeParaonidaeAricideaAricidea_nolani	0	0	0	2120	0	0	0	0	0	0	0	0	1050	0	0	0	0	0	0	0	0	0	0	0	0	0	0	0	0	0	0	0	0	0	0	0	0
Zotu158	Metazoa	Nemertea	Anopla	Heteronemertea	Cerebratulidae	Parborlasia	Parborlasia_corrugatus	4257	100	Parborlasia_corrugatus	Species	NemerteaAnoplaHeteronemerteaCerebratulidaeParborlasiaParborlasia_corrugatus	0	0	0	0	0	0	0	0	0	0	0	0	0	0	0	0	0	0	0	0	0	0	0	0	0	149	43	117	102	2	6	0	2974	0	5	0	0
Zotu4884	Metazoa	Cnidaria	Anthozoa	Pennatulacea	Pennatulacea	Pennatulacea	Pennatulacea_sp_BOLD	11	100	Pennatulacea_sp_BOLD	Order	CnidariaAnthozoaAlcyonaceaAlcyonaceaAlcyonaceaAlcyonacea	0	0	0	0	0	0	0	0	0	0	0	0	0	0	0	0	0	0	0	0	0	0	0	0	0	11	0	0	0	0	0	0	0	0	0	0	0
Zotu3068	Metazoa	Echinodermata	Asteroidea	Valvatida	Ganeriidae	Perknaster	Perknaster_aurorae_antarcticus_BOLD	79	99-99.3	Perknaster_aurorae_antarcticus_BOLD	Order	EchinodermataAsteroideaValvatidaAsterinidaeAsterinidaeAsterinidae	0	0	0	0	0	0	0	0	0	0	0	0	0	0	0	0	0	2	0	0	0	7	0	0	70	0	0	0	0	0	0	0	0	0	0	0	0
Zotu4709	Metazoa	Echinodermata	Asteroidea	Valvatida	Ganeriidae	Perknaster	Perknaster_aurorae_antarcticus_BOLD	18	99-99.3	Perknaster_aurorae_antarcticus_BOLD	Order	EchinodermataAsteroideaValvatidaAsterinidaeAsterinidaeAsterinidae	0	0	0	0	0	0	0	0	0	0	0	0	0	0	0	0	1	0	0	0	0	0	0	0	0	0	0	0	0	0	0	0	0	0	0	0	0
Zotu1875	Metazoa	Echinodermata	Eleutherozoa	Eleutherozoa	Ganeriidae	Perknaster	Perknaster_aurorae_antarcticus_BOLD	130	99-99.3	Perknaster_aurorae_antarcticus_BOLD	Class	EchinodermataEleutherozoaEleutherozoaEleutherozoaEleutherozoaEleutherozoa	0	0	0	0	0	0	0	0	0	0	0	0	0	0	0	130	0	0	0	0	0	0	0	0	0	0	0	0	0	0	0	0	0	0	0	0	0
Zotu1210	Metazoa	Rotifera	Monogononta	Ploimida	Ploimida	Ploimida	Ploimida_sp2	259	82	Ploimida_sp2	Order	RotiferaMonogonontaPloimidaBrachionidaeBrachionusBrachionus	0	0	0	0	0	0	0	0	0	0	0	0	0	0	0	0	0	0	0	0	74	4	0	0	4	0	0	0	0	0	2	0	0	0	0	0	0
Zotu4077	Metazoa	Rotifera	Monogononta	Ploimida	Ploimida	Ploimida	Ploimida_sp3	19	86	Ploimida_sp3	Order	RotiferaMonogonontaPloimidaPloimidaPloimidaPloimida	0	0	0	0	0	0	0	0	0	0	0	0	0	0	17	0	0	0	0	0	0	0	0	0	0	0	0	0	0	0	0	0	0	0	0	0	0
Zotu137	Metazoa	Rotifera	Monogononta	Ploimida	Ploimida	Ploimida	Ploimida_sp4	2873	86	Ploimida_sp4	Order	RotiferaMonogonontaPloimidaSynchaetidaeSynchaetaSynchaeta	0	0	0	0	0	0	0	0	0	0	0	0	0	0	0	0	0	0	0	0	9	1828	0	0	511	0	0	0	0	0	0	0	0	0	0	0	0
Zotu76	Metazoa	Rotifera	Monogononta	Ploimida	Ploimida	Ploimida	Ploimida_sp4	10244	86	Ploimida_sp4	Order	RotiferaMonogonontaPloimidaSynchaetidaeSynchaetaSynchaeta	0	0	0	0	0	0	0	0	0	0	0	0	17	0	0	982	0	0	0	0	0	5143	0	0	2495	0	0	0	0	0	0	0	0	0	0	0	0
Zotu2461	Metazoa	Rotifera	Monogononta	Ploimida	Ploimida	Ploimida	Ploimida_sp1	37	85	Ploimida_spA	Order	RotiferaMonogonontaPloimidaAsplanchnidaeAsplanchnaAsplanchna_sieboldi	0	0	0	0	0	0	0	0	0	0	0	0	0	0	0	22	0	0	0	0	0	11	0	0	4	0	0	0	0	0	0	0	0	0	0	0	0
Zotu3998	Metazoa	Rotifera	Monogononta	Ploimida	Ploimida	Ploimida	Ploimida_sp1	28	85	Ploimida_spB	Order	RotiferaMonogonontaPloimidaAsplanchnidaeAsplanchnaAsplanchna_sieboldi	0	0	0	0	0	0	0	0	0	0	0	0	0	0	0	0	0	0	0	0	0	0	0	0	0	0	0	0	0	0	0	0	0	0	0	0	0
Zotu4204	Metazoa	Rotifera	Monogononta	Ploimida	Ploimida	Ploimida	Ploimida_sp1	13	85	Ploimida_spC	Order	RotiferaMonogonontaPloimidaAsplanchnidaeAsplanchnaAsplanchna_sieboldi	0	0	0	0	0	0	0	0	0	0	0	0	0	0	0	0	0	0	0	0	0	0	0	0	0	6	0	0	0	0	0	0	0	0	0	0	0
Zotu4447	Metazoa	Rotifera	Monogononta	Ploimida	Ploimida	Ploimida	Ploimida_sp1	23	85	Ploimida_spD	Order	RotiferaMonogonontaPloimidaAsplanchnidaeAsplanchnaAsplanchna_sieboldi	0	0	0	0	0	0	0	0	0	0	0	0	0	0	0	0	0	0	0	0	0	0	0	0	0	0	0	0	0	0	0	0	0	0	0	0	0
Zotu4722	Metazoa	Rotifera	Monogononta	Ploimida	Ploimida	Ploimida	Ploimida_sp1	23	85	Ploimida_spE	Order	RotiferaMonogonontaPloimidaAsplanchnidaeAsplanchnaAsplanchna_sieboldi	0	0	0	3	0	0	0	0	0	0	0	0	0	0	0	0	0	0	0	0	0	0	0	0	0	6	0	0	0	0	0	0	0	0	0	0	0
Zotu4831	Metazoa	Rotifera	Monogononta	Ploimida	Ploimida	Ploimida	Ploimida_sp1	12	85	Ploimida_spF	Order	RotiferaMonogonontaPloimidaAsplanchnidaeAsplanchnaAsplanchna_sieboldi	0	0	0	0	0	0	0	0	0	1	0	0	0	0	0	0	0	0	0	0	0	0	0	0	0	0	0	0	0	0	0	0	6	0	0	0	0
Zotu28	Metazoa	Annelida	Polychaeta	Polychaeta	Polychaeta	Polychaeta	Polychaeta	77196	90	Polychaeta_BOLD_spOctopoda	Kingdom	LophotrochozoaLophotrochozoaLophotrochozoaLophotrochozoaLophotrochozoaLophotrochozoa	0	0	0	0	26623	0	1600	0	0	0	0	0	4433	0	0	0	0	0	0	0	0	0	0	0	0	0	0	0	0	0	0	0	0	0	0	0	0
Zotu9	Metazoa	Annelida	Polychaeta	Polychaeta	Polychaeta	Polychaeta	Polychaeta	187710	90	Polychaeta_BOLD_spOctopoda	Order	MolluscaCephalopodaOctopodaOctopodidaeOctopodidaeOctopodidae	0	0	0	0	364	0	689	4	0	0	0	0	17016	0	0	0	0	0	0	0	0	0	0	0	0	0	0	0	0	0	0	0	0	0	0	0	0
Zotu246	Metazoa	Annelida	Polychaeta	Phyllodocida	Polynoidae	unclassified_Polynoidae	Polynoidae_sp_212_RG2014	1973	99	Polynoidae_sp_212_RG2014	Species	AnnelidaPolychaetaPhyllodocidaPolynoidaeunclassified_PolynoidaePolynoidae_sp_212_RG2014	0	0	0	0	0	0	0	0	0	0	0	0	0	0	0	0	0	0	0	0	0	0	0	0	0	0	0	0	0	0	0	0	0	0	0	0	0
Zotu63	Metazoa	Annelida	Polychaeta	Phyllodocida	Polynoidae	unclassified_Polynoidae	Polynoidae_sp_212_RG2014	15691	99	Polynoidae_sp_212_RG2014	Species	AnnelidaPolychaetaPhyllodocidaPolynoidaeunclassified_PolynoidaePolynoidae_sp_212_RG2014	0	0	0	0	0	0	0	0	0	0	0	0	0	0	0	453	0	345	0	0	326	3	0	0	9	2265	0	0	67	3	211	0	0	0	0	0	0
Zotu1901	Metazoa	Annelida	Polychaeta	Phyllodocida	Polynoidae	unclassified_Polynoidae	Polynoidae_sp_214_RG2014	82	98	Polynoidae_sp_214_RG2014	Species	AnnelidaPolychaetaPhyllodocidaPolynoidaeunclassified_PolynoidaePolynoidae_sp_214_RG2014	0	0	0	0	0	0	0	0	0	0	0	0	0	0	0	0	0	0	0	0	0	0	0	0	0	0	0	0	0	0	0	0	0	0	0	0	0
Zotu4376	Metazoa	Annelida	Polychaeta	Phyllodocida	Polynoidae	unclassified_Polynoidae	Polynoidae_sp_214_RG2014	14	98	Polynoidae_sp_214_RG2014	Species	AnnelidaPolychaetaPhyllodocidaPolynoidaeunclassified_PolynoidaePolynoidae_sp_214_RG2014	0	0	0	0	0	0	0	0	0	0	0	0	0	0	0	0	0	0	0	0	0	0	0	0	0	0	0	0	0	0	0	0	0	0	0	0	0
Zotu237	Metazoa	Annelida	Polychaeta	Phyllodocida	Polynoidae	Polynoidae	Polynoidae_sp1	2176	99	Polynoidae_spA	Family	AnnelidaPolychaetaPhyllodocidaPolynoidaePolynoidaePolynoidae	0	0	0	0	0	0	0	0	0	0	0	0	0	0	0	0	0	0	0	0	0	0	0	0	0	0	0	0	0	0	0	0	0	0	0	0	0
Zotu29	Metazoa	Annelida	Polychaeta	Phyllodocida	Polynoidae	Polynoidae	Polynoidae_sp1	47026	99	Polynoidae_spA	Family	AnnelidaPolychaetaPhyllodocidaPolynoidaePolynoidaePolynoidae	0	0	0	0	0	0	0	0	0	0	0	0	0	0	0	520	0	0	0	0	0	7490	26	0	0	0	0	0	0	0	0	0	0	0	0	0	0
Zotu89	Metazoa	Annelida	Polychaeta	Phyllodocida	Polynoidae	Polynoidae	Polynoidae_sp1	11026	99	Polynoidae_spA	Family	AnnelidaPolychaetaPhyllodocidaPolynoidaePolynoidaePolynoidae	0	0	0	0	0	0	0	0	0	0	0	0	0	0	0	0	0	0	0	0	0	36	10965	0	0	0	0	0	0	0	0	0	0	0	0	0	0
Zotu304	Metazoa	Annelida	Polychaeta	Phyllodocida	Polynoidae	Polynoidae	Polynoidae_sp1	4589	99	Polynoidae_spB	Family	AnnelidaPolychaetaPhyllodocidaPolynoidaePolynoidaePolynoidae	0	0	0	0	0	0	0	0	0	0	0	0	0	0	0	11	0	0	0	0	0	1211	944	0	22	0	0	0	1473	0	283	0	0	0	0	54	0
Zotu183	Metazoa	Annelida	Polychaeta	Phyllodocida	Polynoidae	unclassified_Polynoidae	Polynoidae_sp2	3276	99	Polynoidae_spC	Family	AnnelidaPolychaetaPhyllodocidaPolynoidaeunclassified_Polynoidaeunclassified_Polynoidae	0	0	0	0	0	0	0	1	0	0	0	0	0	0	0	3047	0	0	0	0	2	0	0	0	0	9	0	0	0	1	0	0	0	0	0	0	0
Zotu439	Metazoa	Annelida	Polychaeta	Phyllodocida	Polynoidae	unclassified_Polynoidae	Polynoidae_sp2	928	99	Polynoidae_spC	Family	AnnelidaPolychaetaPhyllodocidaPolynoidaeunclassified_Polynoidaeunclassified_Polynoidae	0	0	0	0	0	0	0	0	0	0	0	0	0	0	0	624	0	0	0	0	0	0	0	0	0	0	0	0	0	0	0	0	0	0	0	0	0
Zotu496	Metazoa	Annelida	Polychaeta	Phyllodocida	Polynoidae	unclassified_Polynoidae	Polynoidae_sp2	821	99	Polynoidae_spC	Family	AnnelidaPolychaetaPhyllodocidaPolynoidaeunclassified_Polynoidaeunclassified_Polynoidae	0	0	0	0	0	0	0	0	0	0	0	0	0	0	0	0	0	0	0	0	0	0	0	0	0	0	0	0	0	0	0	0	0	0	0	0	0
Zotu2453	Metazoa	Echinodermata	Holothuroidea	Dendrochirotida	Psolidae	Psolus	Psolus_charcoti	102	100	Psolus_charcoti	Species	EchinodermataHolothuroideaDendrochirotidaPsolidaePsolusPsolus_charcoti	0	0	0	0	0	0	0	0	0	0	0	0	0	0	0	0	40	8	0	0	0	0	0	0	5	0	0	0	0	0	0	0	0	0	39	0	0
Zotu262	Metazoa	Echinodermata	Echinoidea	Spatangoida	Schizasteridae	Schizasteridae	Schizasteridae	1843	99	Schizasteridae_sp	Family	EchinodermataEchinoideaSpatangoidaSchizasteridaeSchizasteridaeSchizasteridae	0	0	0	0	0	0	0	0	0	0	0	314	0	111	0	207	818	0	0	0	223	34	0	0	0	0	0	0	0	0	0	0	0	0	0	0	0
Zotu971	Metazoa	Cnidaria	Hydrozoa	Siphonophorae	Siphonophorae	Siphonophorae	Siphonophorae_sp_BOLD	243	87	Siphonophorae_sp_BOLD	Order	CnidariaHydrozoaHydroidolinaHydroidolinaHydroidolinaHydroidolina	0	0	0	0	0	0	0	0	0	0	0	0	0	239	0	0	0	0	0	0	0	0	0	0	0	0	0	0	0	0	0	0	0	0	0	0	0
Zotu1360	Metazoa	Mollusca	Bivalvia	Solemyoida	Solemyoida	Solemyoida	Solemyoida	225	85	Solemyoida_spA	Order	MolluscaBivalviaSolemyoidaSolemyidaeAcharaxAcharax	0	0	0	0	0	0	0	0	0	0	0	0	0	0	0	0	0	0	0	0	0	0	0	0	0	0	0	0	0	0	0	0	0	0	0	0	0
Zotu259	Metazoa	Mollusca	Bivalvia	Solemyoida	Solemyoida	Solemyoida	Solemyoida	1835	85	Solemyoida_spB	Order	MolluscaBivalviaSolemyoidaSolemyidaeAcharaxAcharax	0	0	0	0	0	0	0	0	0	0	0	0	0	0	0	0	0	0	0	0	0	0	0	0	0	0	0	0	0	0	0	0	0	0	0	0	0
Zotu4283	Metazoa	Mollusca	Bivalvia	Solemyoida	Solemyoida	Solemyoida	Solemyoida	34	85	Solemyoida_spC	Order	MolluscaBivalviaSolemyoidaSolemyidaeAcharaxAcharax	0	0	0	0	0	0	0	0	0	0	0	0	0	0	0	0	0	0	0	0	0	0	0	0	0	0	0	0	0	0	0	0	0	0	0	0	0
Zotu2032	Metazoa	Echinodermata	Holothuroidea	Dendrochirotida	Cucumariidae	Staurocucumis	Staurocucumis_liouvillei	107	100	Staurocucumis_liouvillei	Species	EchinodermataHolothuroideaDendrochirotidaCucumariidaeStaurocucumisStaurocucumis_liouvillei	0	0	0	0	0	0	0	0	0	0	0	0	0	0	0	14	7	3	0	0	10	60	0	1	8	0	0	0	0	0	0	0	0	0	1	0	0
Zotu2411	Metazoa	Echinodermata	Holothuroidea	Dendrochirotida	Cucumariidae	Staurocucumis	Staurocucumis_liouvillei	69	100	Staurocucumis_liouvillei	Species	EchinodermataHolothuroideaDendrochirotidaCucumariidaeStaurocucumisStaurocucumis_liouvillei	0	0	0	0	0	0	0	0	0	0	0	0	0	0	0	24	8	0	0	0	4	14	0	0	3	0	0	0	0	0	0	0	0	0	0	0	0
Zotu24	Metazoa	Echinodermata	Echinoidea	Echinoida	Echinidae	Sterechinus	Sterechinus_neumayeri	141170	100	Sterechinus_neumayeri	Species	EchinodermataEchinoideaEchinoidaEchinidaeSterechinusSterechinus_neumayeri	0	0	0	0	0	0	0	0	0	0	0	0	8	0	0	752	696	10511	117	229	1183	92	0	160	290	396	71035	0	249	81	6574	944	0	0	47	0	85
Zotu239	Metazoa	Annelida	Polychaeta	Terebellida	Terebellida	Terebellida	Terebellida_sp1	4851	100	Terebellida_spA	Order	AnnelidaPolychaetaTerebellidaTerebellidaTerebellidaTerebellida	0	0	0	0	0	0	0	0	0	0	0	0	0	0	0	0	0	4379	57	0	63	58	0	0	197	0	0	0	0	0	0	0	0	0	0	0	0
Zotu7	Metazoa	Annelida	Polychaeta	Terebellida	Terebellida	Terebellida	Terebellida_sp1	169015	100	Terebellida_spA	Order	AnnelidaPolychaetaTerebellidaTerebellidaTerebellidaTerebellida	682	0	0	63	0	0	0	0	0	0	0	0	0	0	0	4193	2799	21619	7123	0	3410	1015	0	95	57602	0	730	0	0	9	2	0	0	33903	0	0	0
Zotu1404	Metazoa	Annelida	Polychaeta	Terebellida	Terebellida	Terebellida	Terebellida_sp3	234	85	Terebellida_spB	Order	AnnelidaPolychaetaTerebellidaTerebellidaeTerebellidaeTerebellidae	0	0	0	0	0	0	0	0	0	0	0	0	0	0	0	161	5	0	0	0	14	38	0	0	2	0	4	0	0	0	0	0	0	0	0	0	0
Zotu3515	Metazoa	Annelida	Polychaeta	Terebellida	Terebellida	Terebellida	Terebellida_sp3	76	85	Terebellida_spB	Order	AnnelidaPolychaetaTerebellidaTerebellidaeTerebellidaeTerebellidae	0	0	0	0	0	0	0	0	0	0	0	0	0	0	0	0	0	0	0	0	0	76	0	0	0	0	0	0	0	0	0	0	0	0	0	0	0
Zotu554	Metazoa	Annelida	Polychaeta	Terebellida	Terebellida	Terebellida	Terebellida_sp3	1383	85	Terebellida_spB	Order	AnnelidaPolychaetaTerebellidaTerebellidaeTerebellidaeTerebellidae	0	0	0	0	0	0	0	0	0	0	0	0	0	0	0	408	230	279	0	0	65	52	0	0	38	0	0	0	0	0	0	0	0	0	0	0	0
Zotu793	Metazoa	Annelida	Polychaeta	Terebellida	Terebellida	Terebellida	Terebellida_sp3	1058	85	Terebellida_spB	Order	AnnelidaPolychaetaTerebellidaTerebellidaeTerebellidaeTerebellidae	0	0	0	0	0	0	0	0	0	0	0	0	0	0	0	63	57	606	0	0	12	24	0	0	274	0	0	0	0	0	0	0	0	0	0	0	0
Zotu1368	Metazoa	Annelida	Polychaeta	Terebellida	Terebellida	Terebellida	Terebellida_spC_BOLD	119	99.7	Terebellidae_spC_BOLD	Order	AnnelidaPolychaetaTerebellidaTerebellidaeTerebellidaeTerebellidae	0	0	0	0	0	0	0	0	0	0	0	0	0	0	0	0	0	0	0	0	0	0	0	0	119	0	0	0	0	0	0	0	0	0	0	0	0
Zotu1059	Metazoa	Metazoa	Metazoa	Metazoa	Metazoa	Metazoa	Metazoa_sp9	169	82	Metazoa_zotu1059	Kingdom	ArthropodaInsectaDipteraLimoniidaeDicranomyiaDicranomyia	0	0	1	0	0	0	0	0	0	0	0	0	0	0	3	16	0	0	0	0	11	39	0	0	87	0	0	0	0	0	0	0	0	0	0	0	0
Zotu1131	Metazoa	Protostomia	Protostomia	Protostomia	Protostomia	Protostomia	Metazoa_sp2	238	82	Metazoa_zotu1131	Kingdom	ProtostomiaProtostomiaProtostomiaProtostomiaProtostomiaProtostomia	0	0	0	0	0	0	0	0	0	0	0	0	0	0	0	0	0	0	0	0	0	0	0	0	238	0	0	0	0	0	0	0	0	0	0	0	0
Zotu1674	Metazoa	Protostomia	Protostomia	Protostomia	Protostomia	Protostomia	Metazoa_sp2	94	82	Metazoa_zotu1674	Kingdom	ProtostomiaProtostomiaProtostomiaProtostomiaProtostomiaProtostomia	1	1	2	1	0	0	0	1	1	4	1	0	1	0	0	0	0	0	0	0	0	0	0	0	0	5	0	0	0	0	0	0	0	0	0	0	0
Zotu1840	Metazoa	Mollusca	Bivalvia	Myoida	Myoida	Myoida	Myoida	105	84	Metazoa_zotu1840	Order	MolluscaBivalviaMyoidaTeredinidaeBankiaBankia_carinata	0	4	1	1	0	0	1	1	0	0	0	26	0	0	0	0	0	0	0	0	0	0	0	0	0	30	0	0	0	0	13	0	0	0	11	0	0
Zotu1954	Metazoa	Metazoa	Metazoa	Metazoa	Metazoa	Metazoa	Metazoa_sp15	82	84	Metazoa_zotu1954	Kingdom	ArthropodaInsectaEndopterygotaEndopterygotaEndopterygotaEndopterygota	0	0	0	0	0	0	0	0	0	0	0	0	1	0	0	0	0	0	0	0	0	0	0	0	0	0	0	0	0	0	0	0	0	0	0	0	0
Zotu2126	Metazoa	Cnidaria	Hydrozoa	Siphonophorae	Siphonophorae	Siphonophorae	Siphonophorae	52	85	Metazoa_zotu2126	Order	CnidariaHydrozoaSiphonophoraePrayidaePrayaPraya_dubia	0	1	0	0	1	0	0	0	0	0	0	0	0	0	0	0	0	0	0	0	0	0	0	0	0	0	0	0	0	0	0	0	0	0	1	0	0
Zotu2279	Metazoa	Metazoa	Metazoa	Metazoa	Metazoa	Metazoa	Metazoa_sp21	55	83	Metazoa_zotu2279	Kingdom	ArthropodaArachnidaTrombidiformesEupodidaeEupodidaeEupodidae	0	0	0	0	0	0	0	0	0	0	0	0	0	0	0	0	0	0	0	0	0	0	0	0	0	0	0	0	0	0	0	0	0	0	0	0	0
Zotu2573	Metazoa	Cnidaria	Scyphozoa	Semaeostomeae	Semaeostomeae	Semaeostomeae	Semaeostomeae	43	83	Metazoa_zotu2573	Order	CnidariaScyphozoaSemaeostomeaePelagiidaeChrysaoraChrysaora	0	0	0	0	0	0	0	1	0	0	0	0	0	3	0	0	0	0	0	0	0	0	0	0	0	0	0	0	0	0	0	0	0	0	0	0	0
Zotu2884	Metazoa	Cnidaria	Hydrozoa	Hydroidolina	Hydroidolina	Hydroidolina	Hydroidolina	39	84	Metazoa_zotu2884	Order	CnidariaHydrozoaHydroidolinaHydroidolinaHydroidolinaHydroidolina	0	0	0	0	0	0	0	0	0	0	0	0	0	0	0	7	29	2	0	0	0	1	0	0	0	0	0	0	0	0	0	0	0	0	0	0	0
Zotu2914	Metazoa	Porifera	Demospongiae	Halichondrida	Halichondrida	Halichondrida	Halichondrida	37	84	Metazoa_zotu2914	Order	PoriferaDemospongiaeHalichondridaDictyonellidaeScopalinaScopalina_ruetzleri	0	0	0	0	0	0	0	0	9	0	0	0	0	0	0	0	0	0	0	0	0	0	0	0	0	1	0	0	0	0	0	0	0	0	0	0	0
Zotu3093	Metazoa	Cnidaria	Hydrozoa	Leptothecata	Campanulariidae	Obelia	Obelia_sp	25	82	Metazoa_zotu3093	Genus	CnidariaHydrozoaLeptothecataCampanulariidaeObeliaObelia	0	0	0	0	0	0	0	0	0	0	0	25	0	0	0	0	0	0	0	0	0	0	0	0	0	0	0	0	0	0	0	0	0	0	0	0	0
Zotu3161	Metazoa	Porifera	Demospongiae	Halichondrida	Halichondrida	Halichondrida	Halichondrida	25	84	Metazoa_zotu3161	Order	PoriferaDemospongiaeHalichondridaDictyonellidaeScopalinaScopalina_ruetzleri	0	0	3	0	0	0	0	0	0	0	1	0	0	0	0	0	0	0	0	0	0	0	0	0	0	0	0	0	0	0	2	0	0	0	7	0	0
Zotu3186	Metazoa	Metazoa	Metazoa	Metazoa	Metazoa	Metazoa	Metazoa_sp19	28	82	Metazoa_zotu3186	Kingdom	ArthropodaInsectaPterygotaPterygotaPterygotaPterygota	5	0	0	0	0	0	0	0	0	0	3	0	0	0	19	0	0	0	0	0	0	0	0	0	0	0	0	0	0	0	0	0	0	0	0	0	0
Zotu3215	Metazoa	Cnidaria	Hydrozoa	Leptothecata	Leptothecata	Leptothecata	Leptothecata_sp1	25	83	Metazoa_zotu3215	Order	CnidariaHydrozoaLeptothecataCampanulariidaeCampanulariidaeCampanulariidae	0	0	0	0	0	0	0	0	0	0	13	0	0	0	0	0	0	0	0	0	0	0	0	0	0	1	0	0	0	0	5	0	2	0	0	0	0
Zotu3408	Metazoa	Metazoa	Metazoa	Metazoa	Metazoa	Metazoa	Metazoa_sp17	22	84	Metazoa_zotu3408	Kingdom	ArthropodaInsectaLepidopteraObtectomeraObtectomeraObtectomera	0	6	0	0	0	0	0	0	0	0	0	0	0	0	0	0	0	0	0	0	0	0	0	0	0	0	0	0	0	0	0	0	0	0	0	0	0
Zotu3410	Metazoa	Cnidaria	Hydrozoa	Leptothecata	Leptothecata	Leptothecata	Leptothecata_sp3	23	83	Metazoa_zotu3410	Order	CnidariaHydrozoaLeptothecataCampanulariidaeOrthopyxisOrthopyxis_integra	0	0	0	0	0	0	0	0	0	0	0	0	0	0	0	0	0	0	0	0	0	0	0	0	0	22	0	0	0	0	0	0	0	0	0	0	0
Zotu3434	Metazoa	Metazoa	Metazoa	Metazoa	Metazoa	Metazoa	Metazoa_sp6	27	83	Metazoa_zotu3434	Kingdom	ArthropodaInsectaDipteraCeratopogonidaeCulicoidesCulicoides	0	0	0	0	0	0	0	0	0	0	0	0	0	0	0	0	0	0	0	0	0	0	0	0	0	0	0	0	0	0	0	0	0	0	0	0	0
Zotu3452	Metazoa	Arthropoda	Arthropoda	Arthropoda	Arthropoda	Arthropoda	Arthropoda	30	83	Metazoa_zotu3452	Phylum	ArthropodaArthropodaArthropodaArthropodaArthropodaArthropoda	0	0	0	1	0	0	0	0	0	0	0	0	0	0	0	0	0	0	0	0	0	0	0	0	0	0	0	0	0	0	0	0	0	0	0	0	0
Zotu3735	Metazoa	Porifera	Demospongiae	Halichondrida	Halichondrida	Halichondrida	Halichondrida	25	84	Metazoa_zotu3735	Order	PoriferaDemospongiaeHalichondridaDictyonellidaeScopalinaScopalina_ruetzleri	0	0	0	0	0	3	0	0	0	0	0	0	0	0	0	0	0	0	0	0	0	0	0	0	0	0	0	0	0	0	6	0	12	0	0	0	0
Zotu3754	Metazoa	Metazoa	Metazoa	Metazoa	Metazoa	Metazoa	Metazoa_sp16	17	84	Metazoa_zotu3754	Kingdom	ArthropodaInsectaLepidopteraGracillariidaeParornixParornix	0	0	5	0	0	0	0	0	0	0	0	0	0	0	0	0	0	0	0	0	0	0	0	0	0	0	0	0	0	0	0	0	0	0	0	0	0
Zotu3788	Metazoa	Eumetazoa	Eumetazoa	Eumetazoa	Eumetazoa	Eumetazoa	Metazoa_sp3	29	84	Metazoa_zotu3788	Kingdom	EumetazoaEumetazoaEumetazoaEumetazoaEumetazoaEumetazoa	0	0	0	0	0	0	0	0	0	0	0	0	2	0	0	0	0	0	0	0	0	0	0	0	0	6	0	0	0	0	0	0	0	0	0	0	0
Zotu3804	Metazoa	Protostomia	Protostomia	Protostomia	Protostomia	Protostomia	Metazoa_sp2	15	82	Metazoa_zotu3804	Kingdom	ProtostomiaProtostomiaProtostomiaProtostomiaProtostomiaProtostomia	0	0	0	0	0	0	0	0	0	0	0	0	4	0	0	0	0	0	0	0	0	0	0	0	0	0	0	0	0	0	0	0	0	0	0	0	0
Zotu3963	Metazoa	Cnidaria	Hydrozoa	Leptothecata	Leptothecata	Leptothecata	Leptothecata_sp2	17	84	Metazoa_zotu3963	Order	CnidariaHydrozoaLeptothecataCampanulariidaeEucheilotaEucheilota_sp_JRH2014	0	0	0	0	0	0	0	0	0	0	0	0	0	0	0	0	0	0	0	0	0	0	0	0	0	16	0	0	0	0	0	0	0	0	0	0	0
Zotu4034	Metazoa	Metazoa	Metazoa	Metazoa	Metazoa	Metazoa	Metazoa_sp20	17	84	Metazoa_zotu4034	Kingdom	ArthropodaArachnidaAraneaeTheridiidaeTheridionTheridion_pennsylvanicum	0	10	0	0	0	0	0	0	0	0	0	0	0	0	0	0	0	0	0	0	0	0	0	0	0	0	0	0	0	0	0	0	0	0	0	0	0
Zotu4081	Metazoa	Arthropoda	Arthropoda	Arthropoda	Arthropoda	Arthropoda	Arthropoda	18	83	Metazoa_zotu4081	Phylum	ArthropodaArthropodaArthropodaArthropodaArthropodaArthropoda	0	0	0	0	0	0	0	0	0	0	0	0	0	0	0	0	0	0	0	0	0	0	0	0	0	0	0	0	6	0	0	0	1	0	0	0	0
Zotu4308	Metazoa	Metazoa	Metazoa	Metazoa	Metazoa	Metazoa	Metazoa_sp12	14	84	Metazoa_zotu4308	Kingdom	ArthropodaInsectaDipteraMycetophilidaeSyntemnaSyntemna	0	0	0	0	0	0	0	0	0	0	0	0	0	0	0	0	0	0	0	0	0	0	0	0	0	0	0	0	0	0	0	0	13	0	0	0	0
Zotu4322	Metazoa	Metazoa	Metazoa	Metazoa	Metazoa	Metazoa	Metazoa_sp10	13	83	Metazoa_zotu4322	Kingdom	ArthropodaInsectaDipteraMycetophilidaeBoletinaBoletina_villosa	0	0	0	0	0	0	0	0	0	0	0	0	0	0	0	0	0	0	0	0	0	0	0	0	0	0	0	0	0	0	0	0	0	0	0	0	0
Zotu4450	Metazoa	Protostomia	Protostomia	Protostomia	Protostomia	Protostomia	Metazoa_sp2	13	82	Metazoa_zotu4450	Kingdom	ProtostomiaProtostomiaProtostomiaProtostomiaProtostomiaProtostomia	0	0	0	0	0	0	0	0	0	0	0	0	0	0	0	0	0	0	0	0	0	0	0	0	0	0	0	0	0	0	0	0	0	0	0	0	0
Zotu4650	Metazoa	Protostomia	Protostomia	Protostomia	Protostomia	Protostomia	Metazoa_sp2	10	82	Metazoa_zotu4650	Kingdom	ProtostomiaProtostomiaProtostomiaProtostomiaProtostomiaProtostomia	0	0	0	0	1	0	0	0	0	0	0	0	0	0	0	0	0	0	0	0	0	0	0	0	0	0	0	0	0	0	0	0	0	0	0	0	0
Zotu4705	Metazoa	Metazoa	Metazoa	Metazoa	Metazoa	Metazoa	Metazoa_sp1	15	85	Metazoa_zotu4705	Kingdom	MetazoaMetazoaMetazoaMetazoaMetazoaMetazoa	0	0	0	0	0	0	0	0	0	0	0	0	0	0	0	0	0	0	0	0	0	0	0	0	0	12	0	0	0	0	0	0	3	0	0	0	0
Zotu4777	Metazoa	Mollusca	Gastropoda	Caenogastropoda	Caenogastropoda	Caenogastropoda	Caenogastropoda_sp1	12	83	Metazoa_zotu4777	Order	MolluscaGastropodaCaenogastropodaColumbellidaeAmphissaAmphissa_columbiana	0	0	0	0	0	0	0	0	0	0	0	0	0	0	0	0	0	0	0	0	0	0	0	0	0	4	0	0	0	0	0	0	7	0	0	0	0
Zotu4785	Metazoa	Metazoa	Metazoa	Metazoa	Metazoa	Metazoa	Metazoa_sp7	14	85	Metazoa_zotu4785	Kingdom	ArthropodaInsectaDipteraCulicidaeAnophelesAnopheles	0	0	0	0	0	0	0	0	0	0	0	0	0	0	0	0	0	0	0	0	0	0	0	0	0	0	0	0	0	0	0	0	0	0	0	0	0
Zotu4954	Metazoa	Cnidaria	Hydrozoa	Hydroidolina	Hydroidolina	Hydroidolina	Hydroidolina	10	84	Metazoa_zotu4954	Order	CnidariaHydrozoaHydroidolinaHydroidolinaHydroidolinaHydroidolina	0	0	0	0	0	0	0	0	0	0	0	0	0	0	0	0	0	0	0	0	0	0	0	0	0	0	0	0	0	0	0	0	0	0	0	0	0
Zotu4983	Metazoa	Metazoa	Metazoa	Metazoa	Metazoa	Metazoa	Metazoa_sp8	10	85	Metazoa_zotu4983	Kingdom	ArthropodaInsectaDipteraDipteraDipteraDiptera	0	0	0	0	0	0	0	0	0	0	0	0	0	0	0	0	0	0	0	0	0	0	0	0	0	9	0	0	0	0	0	0	0	0	0	0	0
Zotu5087	Metazoa	Metazoa	Metazoa	Metazoa	Metazoa	Metazoa	Metazoa_sp18	12	84	Metazoa_zotu5087	Kingdom	ArthropodaInsectaNeuropteraMyrmeleontidaeMyrmeleontidaeMyrmeleontidae	0	0	0	2	0	0	0	0	0	0	0	0	0	0	0	0	0	0	0	0	0	0	0	0	0	0	0	0	0	0	0	0	0	0	0	0	0
Zotu641	Metazoa	Metazoa	Metazoa	Metazoa	Metazoa	Metazoa	Metazoa_sp8	502	85	Metazoa_zotu641	Kingdom	ArthropodaInsectaDipteraDipteraDipteraDiptera	3	3	63	2	2	0	9	6	19	2	15	0	3	0	5	0	0	0	0	0	0	0	0	0	0	2	0	0	0	0	0	0	0	0	0	0	0
Zotu660	Metazoa	Metazoa	Metazoa	Metazoa	Metazoa	Metazoa	Metazoa_sp15	428	84	Metazoa_zotu660	Kingdom	ArthropodaInsectaEndopterygotaEndopterygotaEndopterygotaEndopterygota	0	0	0	0	0	0	0	0	0	0	0	0	0	0	0	29	8	77	0	1	4	40	166	0	32	0	1	0	0	0	0	15	1	40	0	3	0
Zotu661	Metazoa	Protostomia	Protostomia	Protostomia	Protostomia	Protostomia	Metazoa_sp2	427	82	Metazoa_zotu661	Kingdom	ProtostomiaProtostomiaProtostomiaProtostomiaProtostomiaProtostomia	0	0	0	0	0	0	0	0	0	0	0	0	0	0	0	0	0	0	0	0	0	0	0	0	0	0	0	0	0	0	0	0	0	0	0	0	0
Zotu751	Metazoa	Metazoa	Metazoa	Metazoa	Metazoa	Metazoa	Metazoa_sp5	357	83	Metazoa_zotu751	Kingdom	ArthropodaInsectaColeopteraHydraenidaeMeropathusMeropathus	2	0	0	0	0	0	0	0	0	0	0	0	0	0	0	0	0	0	0	0	0	0	0	0	0	21	0	0	0	0	0	0	0	0	0	0	0
[truncated: 40 more columns]
